# Supplementary material for: HbA1c is associated with altered expression in blood of cell cycle- and immune response-related genes
Source: Diabetologia. 2017 Nov 20;61(1):138–46. doi: 10.1007/s00125-017-4467-0 (PMC6448931; doi:10.1007/s00125-017-4467-0)
Supplement: Supplementary file 2 — (XLSX 3077 kb) [file 125_2017_4467_MOESM2_ESM.xlsx]

## Sheet: Table S1
Baseline							1-year follow-up							2-year follow-up
Gene	HGNC	P-value	FDR	Chromosome	Fold change		Gene	HGNC	P-value	FDR	Chromosome	Fold change		Gene	HGNC	P-value	FDR	Chromosome	Fold change
ENSG00000211896	IGHG1	4.66e-13	7.25e-09	14	4.79655		ENSG00000211896	IGHG1	2.39144e-08	0.000193967	14	2.9114		ENSG00000225972	MTND1P23	1.75759e-10	2.73552e-06	1	-3.88063			Genes significant at baseline at PFDR<0.05
ENSG00000253755	IGHGP	5.98e-12	4.65e-08	14	4.67757		ENSG00000253755	IGHGP	2.49251e-08	0.000193967	14	3.10451		ENSG00000243264	IGKV2D-29	1.32547e-06	0.0103148	2	2.09901			Genes significant at 1-year follow-up at PFDR<0.05
ENSG00000165304	MELK	4.8e-11	2.49e-07	9	1.91526		ENSG00000251039	IGKV2D-40	7.30531e-08	0.000293267	2	2.12034		ENSG00000178752	FAM132B	3.17592e-06	0.0123639	2	-1.65496			Genes significant at 2-year follow-up at PFDR<0.05
ENSG00000171241	SHCBP1	5.31e-10	1.79e-06	16	1.79485		ENSG00000211892	IGHG4	7.53706e-08	0.000293267	14	2.97817		ENSG00000152990	GPR125	3.17755e-06	0.0123639	4	-1.39
ENSG00000171848	RRM2	5.75e-10	1.79e-06	2	1.96914		ENSG00000224373	IGHV4-59	5.49619e-07	0.00171085	14	2.0037		ENSG00000211892	IGHG4	4.90408e-06	0.0152654	14	2.69337
ENSG00000117399	CDC20	1.11e-09	2.89e-06	1	2.13674		ENSG00000211891	IGHE	1.99918e-06	0.00451703	14	2.53353		ENSG00000224373	IGHV4-59	1.54927e-05	0.0339135	14	1.86248
ENSG00000211892	IGHG4	1.49e-09	3.3e-06	14	4.31286		ENSG00000211973	IGHV1-69	2.30677e-06	0.00451703	14	1.90721		ENSG00000253755	IGHGP	1.5666e-05	0.0339135	14	2.57109
ENSG00000143476	DTL	1.7e-09	3.31e-06	1	1.82165		ENSG00000225972	MTND1P23	2.32178e-06	0.00451703	1	-2.90226		ENSG00000211896	IGHG1	1.74318e-05	0.0339135	14	2.3897
ENSG00000093009	CDC45	2.72e-09	4.71e-06	22	1.82079		ENSG00000211945	IGHV1-18	3.09919e-06	0.00535954	14	1.92695		ENSG00000211658	IGLV3-27	2.24548e-05	0.0388319	22	2.19723
ENSG00000127564	PKMYT1	3.73e-09	5.81e-06	16	1.75126		ENSG00000211968	IGHV1-58	3.80344e-06	0.00555103	14	1.94334		ENSG00000259261	IGHV4OR15-8	4.0036e-05	0.0623121	15	1.72311
ENSG00000237649	KIFC1	4.34e-09	6.11e-06	6	1.71202		ENSG00000259261	IGHV4OR15-8	3.92324e-06	0.00555103	15	1.79128		ENSG00000049860	HEXB	4.849e-05	0.068609	5	-1.09525
ENSG00000085840	ORC1	4.98e-09	6.11e-06	1	1.6235		ENSG00000240864	IGKV1-16	4.46101e-06	0.00578593	2	1.76419		ENSG00000254395	IGHV4-55	8.58348e-05	0.111328	14	1.74741
ENSG00000145386	CCNA2	5.42e-09	6.11e-06	4	1.65715		ENSG00000257599	OVCH1-AS1	8.74112e-06	0.0104651	12	-2.33231		ENSG00000103316	CRYM	0.000107554	0.128767	16	-1.62794
ENSG00000034063	UHRF1	5.49e-09	6.11e-06	19	1.39705		ENSG00000211950	IGHV1-24	1.12391e-05	0.0124947	14	1.84657		ENSG00000232573	RPL3P4	0.000142975	0.155795	14	-1.17887
ENSG00000148773	MKI67	6.81e-09	7.06e-06	10	1.72479		ENSG00000211625	IGKV3D-20	1.46316e-05	0.0151818	2	1.92772		ENSG00000251039	IGKV2D-40	0.00015015	0.155795	2	1.78722
ENSG00000211658	IGLV3-27	7.3e-09	7.1e-06	22	3.26503		ENSG00000243466	IGKV1-5	1.78102e-05	0.0163393	2	1.77372		ENSG00000140022	STON2	0.000184661	0.179629	14	-1.28275
ENSG00000211897	IGHG3	8.31e-09	7.61e-06	14	3.15889		ENSG00000171241	SHCBP1	1.78468e-05	0.0163393	16	1.44213		ENSG00000103145	HCFC1R1	0.000287994	0.245454	16	-1.12198
ENSG00000143228	NUF2	8.99e-09	7.61e-06	1	1.51234		ENSG00000211946	IGHV3-20	2.61489e-05	0.021904	14	2.28753		ENSG00000171105	INSR	0.000293151	0.245454	19	-1.12329
ENSG00000135476	ESPL1	9.29e-09	7.61e-06	12	1.54993		ENSG00000211897	IGHG3	2.67396e-05	0.021904	14	2.16146		ENSG00000211644	IGLV1-51	0.000317151	0.245454	22	1.63709
ENSG00000178999	AURKB	1.16e-08	9.03e-06	17	1.63509		ENSG00000155090	KLF10	3.12221e-05	0.0238112	8	1.17007		ENSG00000230773		0.000361359	0.245454	2	-1.38203
ENSG00000138180	CEP55	1.64e-08	1.21e-05	10	1.74199		ENSG00000211947	IGHV3-21	3.21277e-05	0.0238112	14	1.66087		ENSG00000265714		0.000364461	0.245454	14	1.43636
ENSG00000211966	IGHV5-51	2.23e-08	1.58e-05	14	2.28876		ENSG00000254395	IGHV4-55	3.42597e-05	0.0242372	14	1.78313		ENSG00000211897	IGHG3	0.000371956	0.245454	14	2.00894
ENSG00000104738	MCM4	2.45e-08	1.66e-05	8	1.30697		ENSG00000124557	BTN1A1	4.2473e-05	0.0287413	6	1.44194		ENSG00000134864	GGACT	0.000394065	0.245454	13	1.19291
ENSG00000131747	TOP2A	3.23e-08	2.09e-05	17	1.63249		ENSG00000211935	IGHV1-3	4.49617e-05	0.0291576	14	1.73667		ENSG00000211968	IGHV1-58	0.000399215	0.245454	14	1.73746
ENSG00000066279	ASPM	5.34e-08	3.32e-05	1	1.65849		ENSG00000211956	IGHV4-34	5.15206e-05	0.0320747	14	1.66589		ENSG00000100154	TTC28	0.000408387	0.245454	22	-1.30927
ENSG00000117724	CENPF	5.63e-08	3.37e-05	1	1.49615		ENSG00000268970		8.97234e-05	0.0537098	19	1.23926		ENSG00000243466	IGKV1-5	0.000410036	0.245454	2	1.62397
ENSG00000251039	IGKV2D-40	6.24e-08	3.6e-05	2	2.34593		ENSG00000187950	OVCH1	0.000101713	0.0586316	12	-1.78603		ENSG00000239855	IGKV1-6	0.000433422	0.246174	2	1.95713
ENSG00000142731	PLK4	6.52e-08	3.63e-05	4	1.37635		ENSG00000105974	CAV1	0.000106073	0.0587469	7	1.51866		ENSG00000240864	IGKV1-16	0.000462879	0.246174	2	1.54099
ENSG00000165480	SKA3	9.15e-08	4.91e-05	13	1.77335		ENSG00000253998	IGKV2-29	0.000109462	0.0587469	2	2.03127		ENSG00000166986	MARS	0.000470869	0.246174	12	1.07811
ENSG00000092853	CLSPN	1.16e-07	5.93e-05	1	1.55721		ENSG00000135476	ESPL1	0.000132027	0.0654135	12	1.30008		ENSG00000171224	C10orf35	0.000474507	0.246174	10	-1.25153
ENSG00000166851	PLK1	1.18e-07	5.93e-05	16	1.57682		ENSG00000165304	MELK	0.000132596	0.0654135	9	1.40859		ENSG00000133997	MED6	0.000561014	0.259809	14	-1.07407
ENSG00000112984	KIF20A	1.32e-07	6.15e-05	5	1.70224		ENSG00000214309	MBLAC1	0.000134492	0.0654135	7	-1.37924		ENSG00000047346	FAM214A	0.000564509	0.259809	15	1.07685
ENSG00000126787	DLGAP5	1.33e-07	6.15e-05	14	1.8007		ENSG00000211941	IGHV3-11	0.000142522	0.0672185	14	1.69958		ENSG00000154263	ABCA10	0.000568574	0.259809	17	-1.49937
ENSG00000065328	MCM10	1.34e-07	6.15e-05	10	1.74462		ENSG00000170476	MZB1	0.000151192	0.0692106	5	1.63157		ENSG00000211966	IGHV5-51	0.00057723	0.259809	14	1.65034
ENSG00000169679	BUB1	1.85e-07	8.23e-05	2	1.63		ENSG00000243264	IGKV2D-29	0.000185037	0.0811539	2	1.92337		ENSG00000268970		0.000584254	0.259809	19	1.21275
ENSG00000118193	KIF14	2.04e-07	8.82e-05	1	1.61281		ENSG00000085840	ORC1	0.000187711	0.0811539	1	1.32115		ENSG00000211950	IGHV1-24	0.000631887	0.266427	14	1.66808
ENSG00000211950	IGHV1-24	2.12e-07	8.89e-05	14	2.24487		ENSG00000178999	AURKB	0.000242601	0.10205	17	1.33443		ENSG00000081181	ARG2	0.000633372	0.266427	14	-1.37505
ENSG00000124557	BTN1A1	2.17e-07	8.89e-05	6	1.65522		ENSG00000211966	IGHV5-51	0.000262435	0.107313	14	1.64336		ENSG00000211685	IGLC7	0.000681892	0.27025	22	1.86499
ENSG00000243466	IGKV1-5	2.27e-07	9.07e-05	2	2.15492		ENSG00000211942	IGHV3-13	0.000268904	0.107313	14	1.69507		ENSG00000003436	TFPI	0.000683071	0.27025	2	-1.28969
ENSG00000100479	POLE2	3.36e-07	0.000130712	14	1.48744		ENSG00000211658	IGLV3-27	0.000298295	0.11567	22	1.85817		ENSG00000185640	KRT79	0.000694551	0.27025	12	-1.54333
ENSG00000224373	IGHV4-59	3.47e-07	0.000131708	14	2.21462		ENSG00000211967	IGHV3-53	0.000304707	0.11567	14	1.7305		ENSG00000226329		0.000739396	0.280682	7	-1.31894
ENSG00000170476	MZB1	3.73e-07	0.000138118	5	2.06635		ENSG00000237649	KIFC1	0.000328919	0.119464	6	1.34428		ENSG00000076513	ANKRD13A	0.000781939	0.289764	12	1.05909
ENSG00000071539	TRIP13	4.66e-07	0.000168698	5	1.58415		ENSG00000143228	NUF2	0.000336272	0.119464	1	1.262		ENSG00000146414	SHPRH	0.00083133	0.291198	6	1.07048
ENSG00000211968	IGHV1-58	4.92e-07	0.000173993	14	2.29653		ENSG00000112984	KIF20A	0.0003417	0.119464	5	1.38554		ENSG00000109133	TMEM33	0.000853751	0.291198	4	-1.06402
ENSG00000132646	PCNA	5.08e-07	0.000175844	20	1.12394		ENSG00000211976	IGHV3-73	0.000345404	0.119464	14	1.62844		ENSG00000151640	DPYSL4	0.000868793	0.291198	10	-1.69084
ENSG00000211945	IGHV1-18	5.28e-07	0.000178624	14	2.23686		ENSG00000100479	POLE2	0.000369919	0.125161	14	1.28135		ENSG00000211976	IGHV3-73	0.000881668	0.291198	14	1.64035
ENSG00000241755	IGKV1-9	7.14e-07	0.00023655	2	2.19926		ENSG00000223648	IGHV3-64	0.000396718	0.128888	14	1.70723		ENSG00000124549	BTN2A3P	0.000906314	0.291198	6	1.27861
ENSG00000174371	EXO1	7.85e-07	0.000254546	1	1.57239		ENSG00000211639	IGLV4-60	0.00040226	0.128888	22	1.69708		ENSG00000211639	IGLV4-60	0.000915886	0.291198	22	1.68935
ENSG00000211941	IGHV3-11	9.63e-07	0.000305726	14	2.1323		ENSG00000244437	IGKV3-15	0.00040689	0.128888	2	1.53386		ENSG00000077458	FAM76B	0.000930304	0.291198	11	1.09622
ENSG00000157456	CCNB2	9.82e-07	0.000305726	15	1.7053		ENSG00000127564	PKMYT1	0.000425095	0.128888	16	1.35499		ENSG00000211945	IGHV1-18	0.000935485	0.291198	14	1.65035
ENSG00000094804	CDC6	1.03e-06	0.000314848	17	1.64511		ENSG00000211637	IGLV4-69	0.000430702	0.128888	22	1.537		ENSG00000211891	IGHE	0.000966582	0.294978	14	2.04526
ENSG00000166803	KIAA0101	1.26e-06	0.00037792	15	1.65903		ENSG00000074695	LMAN1	0.000445497	0.128888	18	1.10314		ENSG00000034677	RNF19A	0.0010387	0.31089	8	1.07355
ENSG00000211947	IGHV3-21	2.02e-06	0.00059034	14	1.95051		ENSG00000117399	CDC20	0.000445767	0.128888	1	1.48152		ENSG00000133106	EPSTI1	0.00109924	0.318636	13	1.41687
ENSG00000112742	TTK	2.05e-06	0.00059034	6	1.50331		ENSG00000171848	RRM2	0.000447183	0.128888	2	1.41572		ENSG00000164187	LMBRD2	0.00113835	0.318636	5	1.0658
ENSG00000167900	TK1	2.15e-06	0.000609104	17	1.45286		ENSG00000142731	PLK4	0.00046986	0.132962	4	1.20622		ENSG00000138796	HADH	0.00115422	0.318636	4	-1.07837
ENSG00000164045	CDC25A	2.21e-06	0.00061503	3	1.60552		ENSG00000071539	TRIP13	0.00048238	0.134067	5	1.33588		ENSG00000124557	BTN1A1	0.00116136	0.318636	6	1.35582
ENSG00000156970	BUB1B	2.29e-06	0.000617019	15	1.61286		ENSG00000169679	BUB1	0.000518087	0.141465	2	1.34026		ENSG00000196792	STRN3	0.00116694	0.318636	14	1.08477
ENSG00000035499	DEPDC1B	2.3e-06	0.000617019	5	1.58014		ENSG00000180008	SOCS4	0.000556864	0.149432	14	1.05918		ENSG00000124233	SEMG1	0.00124117	0.325645	20	-1.35823
ENSG00000176890	TYMS	2.53e-06	0.00066652	18	1.51353		ENSG00000211933	IGHV6-1	0.00058352	0.150973	14	1.74192		ENSG00000211967	IGHV3-53	0.00124802	0.325645	14	1.66117
ENSG00000154839	SKA1	2.72e-06	0.000706311	18	1.57502		ENSG00000211949	IGHV3-23	0.000591572	0.150973	14	1.61334		ENSG00000105127	AKAP8	0.00125538	0.325645	19	1.05739
ENSG00000051341	POLQ	3.06e-06	0.000780053	3	1.42526		ENSG00000211685	IGLC7	0.000591708	0.150973	22	1.8144		ENSG00000100473	COCH	0.00129435	0.33025	14	1.52183
ENSG00000165891	E2F7	3.35e-06	0.000834006	12	1.61376		ENSG00000223350	IGLV9-49	0.00067755	0.170087	22	1.75725		ENSG00000115155	OTOF	0.00132417	0.332411	2	1.62593
ENSG00000211973	IGHV1-69	3.39e-06	0.000834006	14	2.0899		ENSG00000100154	TTC28	0.000751139	0.185567	22	-1.30362		ENSG00000139372	TDG	0.00136911	0.337084	12	1.05355
ENSG00000211949	IGHV3-23	3.43e-06	0.000834006	14	2.04365		ENSG00000185798	WDR53	0.000804142	0.193066	3	-1.06977		ENSG00000211584	SLC48A1	0.00138611	0.337084	12	-1.12926
ENSG00000165949	IFI27	4.94e-06	0.00118231	14	3.08519		ENSG00000243290	IGKV1-12	0.000806304	0.193066	2	1.58805		ENSG00000136536	MARCH7	0.00143241	0.341785	2	1.05068
ENSG00000109805	NCAPG	5.18e-06	0.00122055	4	1.4826		ENSG00000174697	LEP	0.000822545	0.193971	7	-1.40258		ENSG00000254429		0.00146729	0.341785	11	-1.12925
ENSG00000186185	KIF18B	5.42e-06	0.00125494	17	1.56917		ENSG00000117724	CENPF	0.000859385	0.199634	1	1.24172		ENSG00000223648	IGHV3-64	0.00147132	0.341785	14	1.61397
ENSG00000171320	ESCO2	5.48e-06	0.00125494	8	1.42627		ENSG00000109805	NCAPG	0.000874949	0.20026	4	1.29434		ENSG00000228215		0.00154835	0.354391	1	-1.35928
ENSG00000105974	CAV1	5.6e-06	0.0012639	7	1.72684		ENSG00000211951	IGHV2-26	0.000981429	0.221376	14	1.7264		ENSG00000257599	OVCH1-AS1	0.00163214	0.368154	12	-1.9039
ENSG00000211637	IGLV4-69	5.74e-06	0.00127659	22	1.82267		ENSG00000164187	LMBRD2	0.00107959	0.24004	5	1.06611		ENSG00000142731	PLK4	0.00172785	0.376004	4	1.18686
ENSG00000101057	MYBL2	6.87e-06	0.00150515	20	1.71853		ENSG00000182636	NDN	0.00110322	0.240944	15	-1.42169		ENSG00000183010	PYCR1	0.00173869	0.376004	17	1.39419
ENSG00000155090	KLF10	7.44e-06	0.00160799	8	1.20254		ENSG00000119969	HELLS	0.00111462	0.240944	10	1.20207		ENSG00000105726	ATP13A1	0.00173942	0.376004	19	1.06113
ENSG00000223350	IGLV9-49	7.88e-06	0.0016797	22	2.28834		ENSG00000171224	C10orf35	0.0011434	0.243779	10	-1.23045		ENSG00000182952	HMGN4	0.00180823	0.385525	6	1.0661
ENSG00000138778	CENPE	8.09e-06	0.00170152	4	1.36697		ENSG00000174915	PTDSS2	0.00122465	0.257574	11	-1.09267		ENSG00000175548	ALG10B	0.0018691	0.389489	12	1.18185
ENSG00000146670	CDCA5	8.9e-06	0.00183989	11	1.52337		ENSG00000160111	CPAMD8	0.00127822	0.265256	19	1.27519		ENSG00000240671	IGKV1-8	0.00187688	0.389489	2	1.82082
ENSG00000178445	GLDC	8.98e-06	0.00183989	9	2.23758		ENSG00000111144	LTA4H	0.00136614	0.279771	12	1.14677		ENSG00000253998	IGKV2-29	0.00192173	0.39355	2	1.81259
ENSG00000253998	IGKV2-29	9.98e-06	0.00201631	2	2.48227		ENSG00000002726	AOC1	0.00142058	0.285977	7	1.66909		ENSG00000181982	CCDC149	0.00196213	0.396605	4	-1.1021
ENSG00000111206	FOXM1	1.03e-05	0.0020535	12	1.50118		ENSG00000119777	TMEM214	0.0014394	0.285977	2	1.05616		ENSG00000144815	NXPE3	0.00200846	0.400765	3	1.09694
ENSG00000123485	HJURP	1.06e-05	0.00207802	2	1.52321		ENSG00000189238	LINC00943	0.00145156	0.285977	12	1.35832		ENSG00000217027	TPT1P4	0.00207178	0.403408	6	-1.33568
ENSG00000211611	IGKV6-21	1.07e-05	0.00207802	2	2.45448		ENSG00000166803	KIAA0101	0.00147142	0.286265	15	1.35068		ENSG00000224094	RPS24P8	0.00209068	0.403408	3	-1.30235
ENSG00000135451	TROAP	1.15e-05	0.00221419	12	1.48272		ENSG00000152990	GPR125	0.00149986	0.288195	4	-1.25355		ENSG00000244513		0.00209946	0.403408	3	1.30749
ENSG00000211935	IGHV1-3	1.22e-05	0.00230691	14	2.00275		ENSG00000168268	NT5DC2	0.00152473	0.288297	3	1.25401		ENSG00000151117	TMEM86A	0.00223305	0.418202	11	-1.16727
ENSG00000156802	ATAD2	1.25e-05	0.00235078	8	1.11257		ENSG00000138180	CEP55	0.00153744	0.288297	10	1.32227		ENSG00000128309	MPST	0.00226298	0.418202	22	-1.12921
ENSG00000163808	KIF15	1.31e-05	0.00242905	3	1.47277		ENSG00000160183	TMPRSS3	0.00158424	0.293538	21	1.30481		ENSG00000152952	PLOD2	0.0022805	0.418202	3	-1.31981
ENSG00000225972	MTND1P23	1.64e-05	0.00300264	1	-3.07567		ENSG00000211653	IGLV1-40	0.00162672	0.297263	22	1.55608		ENSG00000255354		0.00228394	0.418202	8	1.39729
ENSG00000088325	TPX2	1.67e-05	0.00301418	20	1.47291		ENSG00000260077		0.00164445	0.297263	2	1.17186		ENSG00000118508	RAB32	0.00235657	0.422443	6	-1.08113
ENSG00000004468	CD38	1.81e-05	0.00322796	4	1.44023		ENSG00000022277	RTFDC1	0.00168778	0.297263	20	-1.04953		ENSG00000101596	SMCHD1	0.00236588	0.422443	18	1.0749
ENSG00000211660	IGLV2-23	1.83e-05	0.00322796	22	1.84094		ENSG00000148773	MKI67	0.00170754	0.297263	10	1.29927		ENSG00000211951	IGHV2-26	0.00239498	0.422443	14	1.71023
ENSG00000138160	KIF11	1.88e-05	0.00328916	10	1.31641		ENSG00000145386	CCNA2	0.00172989	0.297263	4	1.26873		ENSG00000168913	ENHO	0.00241566	0.422443	9	-1.36429
ENSG00000240864	IGKV1-16	2.03e-05	0.00343301	2	1.82346		ENSG00000167900	TK1	0.00173941	0.297263	17	1.25031		ENSG00000109618	SEPSECS	0.00251088	0.429021	4	1.06941
ENSG00000211967	IGHV3-53	2.04e-05	0.00343301	14	2.05917		ENSG00000241351	IGKV3-11	0.00176432	0.297263	2	1.49041		ENSG00000166265	CYYR1	0.00252385	0.429021	21	-1.27434
ENSG00000089685	BIRC5	2.04e-05	0.00343301	17	1.71906		ENSG00000232869	TRBV29-1	0.00177225	0.297263	7	-1.26938		ENSG00000174915	PTDSS2	0.00253598	0.429021	11	-1.08792
ENSG00000211946	IGHV3-20	2.06e-05	0.00343301	14	2.57454		ENSG00000124549	BTN2A3P	0.00177624	0.297263	6	1.25014		ENSG00000066827	ZFAT	0.00258859	0.433214	8	1.16222
ENSG00000211933	IGHV6-1	2.07e-05	0.00343301	14	2.109		ENSG00000104324	CPQ	0.00183275	0.303457	8	-1.07272		ENSG00000239697	TNFSF12	0.00272485	0.44588	17	-1.08462
ENSG00000152253	SPC25	2.13e-05	0.00348766	2	1.64586		ENSG00000211964	IGHV3-48	0.0018732	0.30689	14	1.54673		ENSG00000234616	JRK	0.00274973	0.44588	8	1.0545
ENSG00000244437	IGKV3-15	2.15e-05	0.00348766	2	1.75867		ENSG00000183010	PYCR1	0.00191411	0.310325	17	1.37476		ENSG00000211947	IGHV3-21	0.00276966	0.44588	14	1.47611
ENSG00000117650	NEK2	2.18e-05	0.00349439	1	1.51053		ENSG00000228782	MRPL45P2	0.00196936	0.313183	17	1.26271		ENSG00000087460	GNAS	0.00278558	0.44588	20	-1.1589
ENSG00000139734	DIAPH3	2.2e-05	0.00349439	13	1.611		ENSG00000165480	SKA3	0.00197227	0.313183	13	1.35456		ENSG00000228318		0.00280752	0.44588	21	1.81483
ENSG00000183010	PYCR1	2.48e-05	0.0039026	17	1.60974		ENSG00000211965	IGHV3-49	0.0019921	0.313183	14	1.63998		ENSG00000260196		0.00291538	0.453145	11	-1.23612
ENSG00000254395	IGHV4-55	2.82e-05	0.00439464	14	1.91747		ENSG00000211959	IGHV4-39	0.002041	0.315003	14	1.58079		ENSG00000108443	RPS6KB1	0.00292016	0.453145	17	1.04047
ENSG00000048462	TNFRSF17	3.04e-05	0.00469071	16	1.86879		ENSG00000216775		0.00204416	0.315003	6	1.39611		ENSG00000228495	LINC01013	0.00299256	0.453145	6	-1.44406
ENSG00000211956	IGHV4-34	3.07e-05	0.00469074	14	1.83004		ENSG00000211645	IGLV1-50	0.00219186	0.33192	22	1.55523		ENSG00000124209	RAB22A	0.00299372	0.453145	20	-1.05883
ENSG00000180537	RNF182	3.2e-05	0.00482961	6	-3.33755		ENSG00000092853	CLSPN	0.00219659	0.33192	1	1.25499		ENSG00000011638	TMEM159	0.00300134	0.453145	16	-1.08414
ENSG00000173599	PC	3.37e-05	0.00505063	11	-1.29722		ENSG00000172070	NA	0.00228908	0.34257	NA	-1.23096		ENSG00000243317	C7orf73	0.00305298	0.453145	7	-1.10857
ENSG00000260077	RP11-254F7.2	3.47e-05	0.00514162	2	1.25862		ENSG00000146072	TNFRSF21	0.00232336	0.344388	6	-1.2685		ENSG00000162923	WDR26	0.00306735	0.453145	1	-1.05167
ENSG00000211976	IGHV3-73	3.74e-05	0.00549622	14	1.86741		ENSG00000211710	TRBV4-1	0.00236871	0.34688	7	1.44261		ENSG00000040531	CTNS	0.00309692	0.453145	17	-1.0627
ENSG00000211653	IGLV1-40	3.93e-05	0.0057222	22	1.9145		ENSG00000131747	TOP2A	0.00238474	0.34688	17	1.27212		ENSG00000120925	RNF170	0.0031153	0.453145	8	1.06223
ENSG00000180008	SOCS4	3.98e-05	0.00573887	14	1.0778		ENSG00000129173	E2F8	0.00250007	0.360288	11	1.33072		ENSG00000189238	LINC00943	0.00317936	0.457324	12	1.33782
ENSG00000211666	IGLV2-14	4.05e-05	0.00577934	22	1.65801		ENSG00000205352	PRR13	0.00256709	0.366552	12	-1.07507		ENSG00000211637	IGLV4-69	0.00322877	0.457324	22	1.43653
ENSG00000148719	DNAJB12	4.25e-05	0.00601049	10	-1.07698		ENSG00000240288	GHRLOS	0.00263589	0.372954	3	-1.31125		ENSG00000136830	FAM129B	0.0032585	0.457324	9	-1.0953
ENSG00000211648	IGLV1-47	4.41e-05	0.00618972	22	1.8526		ENSG00000066279	ASPM	0.00275519	0.384405	1	1.283		ENSG00000167207	NOD2	0.00326157	0.457324	16	1.16002
ENSG00000170312	CDK1	4.81e-05	0.00664416	10	1.4746		ENSG00000241755	IGKV1-9	0.00276621	0.384405	2	1.53882		ENSG00000188582	PAQR9	0.00329354	0.457685	3	-1.48421
ENSG00000167513	CDT1	4.85e-05	0.00664416	16	1.51099		ENSG00000240671	IGKV1-8	0.0027982	0.385409	2	1.69131		ENSG00000245556		0.00332541	0.458023	5	1.11711
ENSG00000137877	SPTBN5	4.87e-05	0.00664416	15	1.36775		ENSG00000143476	DTL	0.00282591	0.385811	1	1.30522		ENSG00000105223	PLD3	0.00344933	0.460627	19	-1.08509
ENSG00000136630	HLX	5.1e-05	0.00689919	1	-1.18577		ENSG00000004468	CD38	0.0029417	0.398128	4	1.25711		ENSG00000048462	TNFRSF17	0.00345943	0.460627	16	1.50274
ENSG00000034677	RNF19A	5.17e-05	0.00694237	8	1.1		ENSG00000106080	FKBP14	0.00310311	0.416352	7	1.12149		ENSG00000057252	SOAT1	0.00350404	0.460627	1	-1.06071
ENSG00000166508	MCM7	5.26e-05	0.00700317	7	1.11407		ENSG00000204219	TCEA3	0.00326739	0.431842	1	-1.21028		ENSG00000211949	IGHV3-23	0.00353256	0.460627	14	1.51109
ENSG00000106462	EZH2	5.33e-05	0.00703591	7	1.18689		ENSG00000056972	TRAF3IP2	0.00327405	0.431842	6	-1.09872		ENSG00000126705	AHDC1	0.00354065	0.460627	1	-1.09261
ENSG00000115163	CENPA	5.52e-05	0.00722315	2	1.53627		ENSG00000239819	IGKV1D-8	0.00338811	0.440129	2	1.51117		ENSG00000182749	PAQR7	0.00356738	0.460627	1	-1.16013
ENSG00000169607	CKAP2L	5.93e-05	0.00768804	2	1.48271		ENSG00000147536	GINS4	0.00339343	0.440129	8	1.18575		ENSG00000170476	MZB1	0.00359463	0.460627	5	1.47949
ENSG00000137804	NUSAP1	6.5e-05	0.0083335	15	1.27583		ENSG00000048462	TNFRSF17	0.00351532	0.452168	16	1.48872		ENSG00000165304	MELK	0.00360013	0.460627	9	1.3206
ENSG00000100162	CENPM	6.53e-05	0.0083335	22	1.46742		ENSG00000230189		0.00358435	0.457269	7	1.25087		ENSG00000226360	RPL10AP6	0.0036538	0.460627	3	-1.25917
ENSG00000124549	BTN2A3P	7.17e-05	0.00901503	6	1.41537		ENSG00000113615	SEC24A	0.00366064	0.463204	5	1.06207		ENSG00000198208	RPS6KL1	0.00377942	0.460627	14	-1.19721
ENSG00000125885	MCM8	7.18e-05	0.00901503	20	1.18227		ENSG00000078487	ZCWPW1	0.00398994	0.497395	7	-1.10621		ENSG00000185404	SP140L	0.00379885	0.460627	2	1.07945
ENSG00000184661	CDCA2	7.81e-05	0.00972304	8	1.50012		ENSG00000137563	GGH	0.00399476	0.497395	8	1.20475		ENSG00000175387	SMAD2	0.00382028	0.460627	18	-1.08149
ENSG00000172059	KLF11	8.48e-05	0.0103727	2	1.14272		ENSG00000211978	IGHV5-78	0.00418015	0.512001	14	1.33456		ENSG00000154736	ADAMTS5	0.00383045	0.460627	21	-1.24019
ENSG00000171224	C10orf35	8.48e-05	0.0103727	10	-1.32403		ENSG00000228601	RPL39P	0.00422198	0.512001	20	-1.12311		ENSG00000255733	IFNG-AS1	0.00383562	0.460627	12	1.58019
ENSG00000072571	HMMR	8.53e-05	0.0103727	5	1.46428		ENSG00000261819		0.00423623	0.512001	16	1.33352		ENSG00000076864	RAP1GAP	0.00384022	0.460627	1	-1.69435
ENSG00000198901	PRC1	8.65e-05	0.0104397	15	1.27199		ENSG00000211665	IGLV3-16	0.00427154	0.512001	22	1.49433		ENSG00000100554	ATP6V1D	0.00384672	0.460627	14	-1.05864
ENSG00000165795	NDRG2	8.9e-05	0.0106563	14	-1.1933		ENSG00000013375	PGM3	0.00430152	0.512001	6	1.08772		ENSG00000164327	RICTOR	0.00384744	0.460627	5	1.07094
ENSG00000101003	GINS1	8.98e-05	0.0106682	20	1.37326		ENSG00000211660	IGLV2-23	0.00432875	0.512001	22	1.44531		ENSG00000123096	SSPN	0.00389784	0.463099	12	1.29839
ENSG00000129173	E2F8	9.82e-05	0.0115137	11	1.51167		ENSG00000085999	RAD54L	0.00439086	0.512001	1	1.24386		ENSG00000268516		0.00401461	0.469448	19	1.20402
ENSG00000140534	TICRR	9.84e-05	0.0115137	15	1.50146		ENSG00000156860	FBRS	0.00449963	0.512001	16	-1.03731		ENSG00000163082	SGPP2	0.00403485	0.469448	2	1.19679
ENSG00000182749	PAQR7	0.000100819	0.01171	1	-1.23596		ENSG00000052749	RRP12	0.00451075	0.512001	10	-1.13757		ENSG00000163159	VPS72	0.00404176	0.469448	1	-1.04788
ENSG00000137812	CASC5	0.000105623	0.0120898	15	1.37479		ENSG00000093009	CDC45	0.00453635	0.512001	22	1.29342		ENSG00000170310	STX8	0.00411501	0.474415	17	-1.08315
ENSG00000211964	IGHV3-48	0.000105642	0.0120898	14	1.82393		ENSG00000180537	RNF182	0.00459175	0.512001	6	-2.08324		ENSG00000108021	FAM208B	0.0042231	0.479795	10	1.05791
ENSG00000147536	GINS4	0.000125597	0.0142685	8	1.28879		ENSG00000123989	CHPF	0.00463686	0.512001	2	1.1704		ENSG00000232216	IGHV3-43	0.00422333	0.479795	14	1.61393
ENSG00000170266	GLB1	0.000134008	0.0150083	3	-1.08492		ENSG00000218018		0.00463763	0.512001	20	-1.25567		ENSG00000261113		0.00431153	0.482739	16	-1.28494
ENSG00000120896	SORBS3	0.000134037	0.0150083	8	-1.15785		ENSG00000197992	CLEC9A	0.00469245	0.512001	12	-1.29462		ENSG00000187815	ZFP69	0.0043487	0.482739	1	1.08519
ENSG00000241351	IGKV3-11	0.000139644	0.0155244	2	1.71091		ENSG00000211644	IGLV1-51	0.00471384	0.512001	22	1.44887		ENSG00000171241	SHCBP1	0.00435643	0.482739	16	1.29389
ENSG00000112977	DAP	0.000151028	0.0166709	5	-1.11837		ENSG00000140386	SCAPER	0.00472487	0.512001	15	-1.07153		ENSG00000110660	SLC35F2	0.00439585	0.482739	11	1.13325
ENSG00000211625	IGKV3D-20	0.000160141	0.0175524	2	1.89028		ENSG00000260461		0.00472837	0.512001	10	-1.09999		ENSG00000234369	TATDN1P1	0.00448267	0.482739	10	-1.25565
ENSG00000120910	PPP3CC	0.000161323	0.0175582	8	1.09345		ENSG00000254184	TYW1B	0.00473442	0.512001	7	-1.39653		ENSG00000175054	ATR	0.00448324	0.482739	3	1.06774
ENSG00000166265	CYYR1	0.000165761	0.017916	21	-1.41114		ENSG00000123352	SPATS2	0.00479707	0.512001	12	1.13598		ENSG00000211804	TRDV1	0.00454143	0.482739	14	1.47333
ENSG00000205352	PRR13	0.000175564	0.0188447	12	-1.10235		ENSG00000136861	CDK5RAP2	0.0048501	0.512001	9	-1.06318		ENSG00000256594		0.00454375	0.482739	12	1.10636
ENSG00000211644	IGLV1-51	0.00017845	0.0190232	22	1.72123		ENSG00000169116	PARM1	0.00487061	0.512001	4	1.25877		ENSG00000135898	GPR55	0.00455595	0.482739	2	1.20272
ENSG00000161888	SPC24	0.000186467	0.0197427	19	1.38892		ENSG00000163219	ARHGAP25	0.00487969	0.512001	2	-1.05202		ENSG00000073792	IGF2BP2	0.00458834	0.482739	3	-1.24817
ENSG00000123473	STIL	0.000188354	0.0198044	1	1.29062		ENSG00000169598	DFFB	0.00491853	0.512001	1	1.08547		ENSG00000153561	RMND5A	0.00460076	0.482739	2	-1.05623
ENSG00000211640	IGLV6-57	0.000189595	0.0198044	22	1.88002		ENSG00000211937	IGHV2-5	0.00501216	0.512001	14	1.42603		ENSG00000135919	SERPINE2	0.00463273	0.482739	2	-1.2893
ENSG00000211750	TRBV24-1	0.000196878	0.0204281	7	-1.57649		ENSG00000116678	LEPR	0.00502451	0.512001	1	1.18534		ENSG00000157837	SPPL3	0.004676	0.482739	12	-1.06788
ENSG00000139133	ALG10	0.000203191	0.0209435	12	1.24826		ENSG00000101057	MYBL2	0.00503214	0.512001	20	1.34842		ENSG00000163636	PSMD6	0.00470748	0.482739	3	1.04088
ENSG00000146433	TMEM181	0.000208047	0.0213029	6	1.1321		ENSG00000182747	SLC35D3	0.00503649	0.512001	6	1.31029		ENSG00000160183	TMPRSS3	0.00471449	0.482739	21	1.27158
ENSG00000144354	CDCA7	0.000211386	0.0215034	2	1.391		ENSG00000100554	ATP6V1D	0.00505019	0.512001	14	-1.05718		ENSG00000157106	SMG1	0.00484524	0.490592	16	1.06465
ENSG00000137310	TCF19	0.00021438	0.0216663	6	1.21215		ENSG00000165891	E2F7	0.00506613	0.512001	12	1.2994		ENSG00000055118	KCNH2	0.00488505	0.490592	7	-1.28339
ENSG00000119969	HELLS	0.000220406	0.0220542	10	1.26163		ENSG00000230896		0.00509896	0.512001	1	-1.21788		ENSG00000141140	MYO19	0.00488575	0.490592	17	1.08444
ENSG00000073111	MCM2	0.000221053	0.0220542	3	1.17785		ENSG00000122952	ZWINT	0.00513634	0.512449	10	1.24918		ENSG00000167785	ZNF558	0.00492203	0.491067	19	1.11835
ENSG00000240834	IGKV1D-12	0.000224242	0.0222299	2	1.92525		ENSG00000110660	SLC35F2	0.00521633	0.517114	11	1.12716		ENSG00000270120		0.0049591	0.491614	16	1.38513
ENSG00000134057	CCNB1	0.000227312	0.0223916	5	1.2727		ENSG00000226329		0.0052848	0.520586	7	-1.25619		ENSG00000137200	CMTR1	0.00499711	0.492247	6	1.11188
ENSG00000100526	CDKN3	0.00024842	0.024317	14	1.40805		ENSG00000175606	TMEM70	0.0053255	0.521297	8	1.10503		ENSG00000155974	GRIP1	0.00515851	0.498564	12	-1.18504
ENSG00000243290	IGKV1-12	0.000251198	0.0244353	2	1.78038		ENSG00000200434	RNA5-8SP2	0.00537576	0.521533	16	-2.36761		ENSG00000205809	KLRC2	0.00521841	0.498564	12	1.54521
ENSG00000176476	CCDC101	0.000259318	0.0250685	16	-1.11438		ENSG00000140022	STON2	0.00543568	0.521533	14	-1.21369		ENSG00000091164	TXNL1	0.00526642	0.498564	18	-1.10068
ENSG00000168268	NT5DC2	0.000265144	0.0253905	3	1.33141		ENSG00000139832	RAB20	0.00548231	0.521533	13	-1.16529		ENSG00000187950	OVCH1	0.00527004	0.498564	12	-1.53748
ENSG00000211598	IGKV4-1	0.000265912	0.0253905	2	1.68671		ENSG00000239697	TNFSF12	0.00548364	0.521533	17	-1.07695		ENSG00000148730	EIF4EBP2	0.00529242	0.498564	10	-1.0479
ENSG00000198363	ASPH	0.000270251	0.0256475	8	-1.18701		ENSG00000137310	TCF19	0.00551328	0.521533	6	1.14011		ENSG00000100243	CYB5R3	0.00530042	0.498564	22	-1.0827
ENSG00000090530	LEPREL1	0.000279997	0.0264114	3	-1.33063		ENSG00000112742	TTK	0.00552897	0.521533	6	1.23806		ENSG00000139133	ALG10	0.00531715	0.498564	12	1.16517
ENSG00000211965	IGHV3-49	0.000291441	0.0273252	14	1.91655		ENSG00000204070	SYS1	0.00557739	0.522931	20	-1.0449		ENSG00000117036	ETV3	0.0053175	0.498564	1	-1.04003
ENSG00000090924	PLEKHG2	0.000307425	0.0285905	19	1.15777		ENSG00000176890	TYMS	0.00576663	0.528747	18	1.24188		ENSG00000225986	UBXN10-AS1	0.00536366	0.49917	1	-1.29261
ENSG00000149554	CHEK1	0.00030861	0.0285905	11	1.27574		ENSG00000034677	RNF19A	0.00579028	0.528747	8	1.06159		ENSG00000100380	ST13	0.00538811	0.49917	22	-1.07842
ENSG00000268970	CTD-3099C6.11	0.000329409	0.0303368	19	1.24278		ENSG00000163159	VPS72	0.00580424	0.528747	1	-1.04585		ENSG00000135070	ISCA1	0.00545297	0.50219	9	-1.11688
ENSG00000172794	RAB37	0.000334093	0.0304587	17	1.10778		ENSG00000118200	CAMSAP2	0.00581676	0.528747	1	-1.14513		ENSG00000173137	ADCK5	0.00555441	0.504013	8	1.11694
ENSG00000142945	KIF2C	0.000334646	0.0304587	1	1.41169		ENSG00000133997	MED6	0.00585108	0.528747	14	-1.05904		ENSG00000165494	PCF11	0.00561537	0.504013	11	1.06951
ENSG00000104324	CPQ	0.000342485	0.0309909	8	-1.09393		ENSG00000104738	MCM4	0.00585733	0.528747	8	1.11763		ENSG00000160602	NEK8	0.0056565	0.504013	17	1.14317
ENSG00000110583	NAA40	0.000354016	0.0318491	11	1.12024		ENSG00000244567		0.00587723	0.528747	2	-1.10207		ENSG00000141664	ZCCHC2	0.00570001	0.504013	18	1.19461
ENSG00000154027	AK5	0.000357107	0.0318836	1	-1.36869		ENSG00000180626	ZNF594	0.00594603	0.531862	17	1.13295		ENSG00000119917	IFIT3	0.00571562	0.504013	10	1.43503
ENSG00000144791	LIMD1	0.000359544	0.0318836	3	1.11469		ENSG00000126705	AHDC1	0.00599896	0.53311	1	-1.08576		ENSG00000124256	ZBP1	0.00579162	0.504013	20	1.19031
ENSG00000118508	RAB32	0.000360545	0.0318836	6	-1.10942		ENSG00000163808	KIF15	0.00602848	0.53311	3	1.24211		ENSG00000120910	PPP3CC	0.00583716	0.504013	8	1.06154
ENSG00000132465	IGJ	0.000365401	0.0321305	4	1.83245		ENSG00000155660	PDIA4	0.00609639	0.536069	7	1.09702		ENSG00000173599	PC	0.00584442	0.504013	11	-1.17335
ENSG00000171105	INSR	0.000377899	0.0330428	19	-1.13176		ENSG00000115163	CENPA	0.00616044	0.536079	2	1.30386		ENSG00000211653	IGLV1-40	0.00586055	0.504013	22	1.46838
ENSG00000164713	BRI3	0.000384084	0.033396	7	-1.09267		ENSG00000207721	MIR186	0.00618518	0.536079	1	1.3124		ENSG00000106211	HSPB1	0.00586097	0.504013	7	-1.12227
ENSG00000175606	TMEM70	0.000396296	0.0341545	8	1.14764		ENSG00000154839	SKA1	0.00622582	0.536079	18	1.27021		ENSG00000109171	SLAIN2	0.00590031	0.504013	4	-1.04074
ENSG00000051180	RAD51	0.000397296	0.0341545	15	1.38593		ENSG00000166265	CYYR1	0.00623428	0.536079	21	-1.24669		ENSG00000174032	SLC25A30	0.00590409	0.504013	13	-1.05056
ENSG00000075884	ARHGAP15	0.00039939	0.0341545	2	-1.11756		ENSG00000197320		0.00632486	0.54088	7	1.3188		ENSG00000211973	IGHV1-69	0.00590541	0.504013	14	1.51978
ENSG00000232573	RPL3P4	0.00040414	0.0343718	14	-1.18689		ENSG00000184489	PTP4A3	0.0064453	0.546591	8	-1.13829		ENSG00000265992	ESRG	0.00598693	0.504013	3	-1.61811
ENSG00000270101	RP11-24B19.3	0.000414644	0.0350735	13	-1.13324		ENSG00000159069	FBXW5	0.00646188	0.546591	9	1.04636		ENSG00000104093	DMXL2	0.00606103	0.504013	15	1.11716
ENSG00000232187	FTH1P7	0.000438492	0.0368902	13	-1.13116		ENSG00000166508	MCM7	0.00652177	0.547115	7	1.0672		ENSG00000218018		0.00608067	0.504013	20	-1.24999
ENSG00000124191	TOX2	0.000453591	0.0377776	20	1.34634		ENSG00000166851	PLK1	0.00657232	0.547115	16	1.23483		ENSG00000143294	PRCC	0.00615788	0.504013	1	-1.05071
ENSG00000259261	IGHV4OR15-8	0.000453894	0.0377776	15	1.67899		ENSG00000240005		0.00657354	0.547115	4	-1.5096		ENSG00000088882	CPXM1	0.00618843	0.504013	20	1.37027
ENSG00000085999	RAD54L	0.000468454	0.038782	1	1.35048		ENSG00000174469	CNTNAP2	0.00672556	0.553906	7	1.63013		ENSG00000146072	TNFRSF21	0.0061888	0.504013	6	-1.23676
ENSG00000239697	TNFSF12	0.000472453	0.0389061	17	-1.10798		ENSG00000121152	NCAPH	0.00672631	0.553906	2	1.2177		ENSG00000125753	VASP	0.00622594	0.504013	19	-1.04396
ENSG00000100380	ST13	0.00047808	0.0391623	22	-1.11022		ENSG00000078900	TP73	0.00683287	0.55972	1	1.35334		ENSG00000138688	KIAA1109	0.00624487	0.504013	4	1.08838
ENSG00000226564	FTH1P20	0.000493204	0.0398896	2	-1.2322		ENSG00000176476	CCDC101	0.00693207	0.56087	16	-1.07503		ENSG00000145715	RASA1	0.00628671	0.504013	5	1.08091
ENSG00000211959	IGHV4-39	0.000493873	0.0398896	14	1.78134		ENSG00000242472	IGHJ5	0.0069809	0.56087	14	1.3749		ENSG00000137965	IFI44	0.00634778	0.504013	1	1.41953
ENSG00000211645	IGLV1-50	0.000494647	0.0398896	22	1.73797		ENSG00000094804	CDC6	0.00698939	0.56087	17	1.28303		ENSG00000134321	RSAD2	0.00636433	0.504013	2	1.76051
ENSG00000245025	RP11-875O11.1	0.000501528	0.0402333	8	1.36338		ENSG00000196867	ZFP28	0.00699106	0.56087	19	-1.17953		ENSG00000230896		0.00636846	0.504013	1	-1.21444
ENSG00000232098	CTD-2619J13.14	0.000504079	0.0402333	19	1.20419		ENSG00000162877	PM20D1	0.00723557	0.575375	1	1.27393		ENSG00000065243	PKN2	0.00637883	0.504013	1	1.06842
ENSG00000196565	HBG2	0.000510654	0.0403471	11	-2.40121		ENSG00000202198	RN7SK	0.0072458	0.575375	6	-1.64789		ENSG00000137959	IFI44L	0.00640393	0.504013	1	1.57913
ENSG00000164663	USP49	0.000515207	0.0403471	6	1.15111		ENSG00000126787	DLGAP5	0.0073562	0.580011	14	1.3078		ENSG00000109272	PF4V1	0.00640799	0.504013	4	-1.44342
ENSG00000224614	TNK2-AS1	0.000515296	0.0403471	3	1.32485		ENSG00000017797	RALBP1	0.00741032	0.580011	18	-1.07725		ENSG00000135597	REPS1	0.00648546	0.504013	6	-1.07511
ENSG00000165219	GAPVD1	0.000515875	0.0403471	9	-1.04916		ENSG00000005189		0.00742975	0.580011	16	1.20018		ENSG00000211941	IGHV3-11	0.00652265	0.504013	14	1.47673
ENSG00000108774	RAB5C	0.000523672	0.0407522	17	-1.06174		ENSG00000172037	LAMB2	0.00745323	0.580011	3	1.2066		ENSG00000145439	CBR4	0.00658456	0.504013	4	1.06994
ENSG00000130600	H19	0.000532738	0.0412514	11	1.61071		ENSG00000166562	SEC11C	0.00755283	0.582778	18	1.11436		ENSG00000230330	HMGN2P3	0.00662447	0.504013	16	-1.51567
ENSG00000159259	CHAF1B	0.000540151	0.0416184	21	1.23491		ENSG00000106443	PHF14	0.00762705	0.582778	7	-1.07285		ENSG00000146166	LGSN	0.00664388	0.504013	6	1.54109
ENSG00000110446	SLC15A3	0.000549209	0.0421078	11	-1.10952		ENSG00000156970	BUB1B	0.00763058	0.582778	15	1.27505		ENSG00000145741	BTF3	0.0066441	0.504013	5	-1.08774
ENSG00000211685	IGLC7	0.000554521	0.0423067	22	1.96369		ENSG00000047346	FAM214A	0.00763857	0.582778	15	1.05928		ENSG00000157429	ZNF19	0.00665856	0.504013	16	1.15971
ENSG00000075218	GTSE1	0.000560583	0.0425605	22	1.40691		ENSG00000184209	SNRNP35	0.0077446	0.587985	12	-1.06328		ENSG00000001630	CYP51A1	0.00670913	0.504013	7	1.25452
ENSG00000162063	CCNF	0.000589189	0.0445153	16	1.20794		ENSG00000204482	LST1	0.00779625	0.589033	6	-1.06866		ENSG00000227077		0.0067245	0.504013	17	-1.20381
ENSG00000109133	TMEM33	0.000596911	0.0447934	4	-1.07249		ENSG00000211750	TRBV24-1	0.00788552	0.5929	7	-1.35359		ENSG00000189298	ZKSCAN3	0.00675227	0.504013	6	1.10316
ENSG00000161800	RACGAP1	0.000598627	0.0447934	12	1.11		ENSG00000139734	DIAPH3	0.00806592	0.596788	13	1.3094		ENSG00000181458	TMEM45A	0.00679353	0.504013	3	-1.308
ENSG00000153093	ACOXL	0.000614761	0.0457806	2	1.4048		ENSG00000189068	VSTM1	0.00806824	0.596788	19	1.23911		ENSG00000139354	GAS2L3	0.00681397	0.504013	12	-1.16825
ENSG00000211942	IGHV3-13	0.000617734	0.0457829	14	1.77872		ENSG00000132386	SERPINF1	0.00807856	0.596788	17	-1.1456		ENSG00000128383	APOBEC3A	0.0068761	0.504013	22	1.16784
ENSG00000184445	KNTC1	0.000621195	0.0458212	12	1.14463		ENSG00000176986	SEC24C	0.00809061	0.596788	10	1.04112		ENSG00000087995	METTL2A	0.00691731	0.504013	17	-1.07434
ENSG00000167566	NCKAP5L	0.000625052	0.0458883	12	-1.08878		ENSG00000211598	IGKV4-1	0.00816403	0.599363	2	1.41504		ENSG00000114127	XRN1	0.00696151	0.504013	3	1.07442
ENSG00000169598	DFFB	0.000638927	0.0466867	1	1.11749		ENSG00000101003	GINS1	0.00828035	0.600434	20	1.21513		ENSG00000268802		0.00698009	0.504013	19	-1.11858
ENSG00000065559	MAP2K4	0.00064743	0.0469851	17	-1.0809		ENSG00000051341	POLQ	0.00829079	0.600434	3	1.19478		ENSG00000166479	TMX3	0.00705722	0.504013	18	1.04946
ENSG00000160957	RECQL4	0.000649049	0.0469851	8	1.24204		ENSG00000065308	TRAM2	0.00829436	0.600434	6	1.08022		ENSG00000039650	PNKP	0.00708878	0.504013	19	1.06985
ENSG00000113810	SMC4	0.000655293	0.0472175	3	1.13497		ENSG00000049239	H6PD	0.00839121	0.604633	1	1.07684		ENSG00000158863	FAM160B2	0.0071256	0.504013	8	1.06809
ENSG00000184489	PTP4A3	0.00067597	0.0484829	8	-1.1908		ENSG00000154263	ABCA10	0.00846573	0.605209	17	-1.369		ENSG00000033050	ABCF2	0.00716625	0.504013	7	-1.04638
ENSG00000136754	ABI1	0.000683432	0.0485896	10	1.05251		ENSG00000257800	FNBP1P1	0.00847987	0.605209	2	1.25377		ENSG00000257433		0.00718376	0.504013	12	1.19246
ENSG00000074695	LMAN1	0.000683701	0.0485896	18	1.11064		ENSG00000144306	SCRN3	0.00851958	0.605209	2	1.05812		ENSG00000183576	SETD3	0.00721011	0.504013	14	-1.04785
ENSG00000111291	GPRC5D	0.000706722	0.0499973	12	1.76712		ENSG00000086200	IPO11	0.00855474	0.605209	5	-1.08177		ENSG00000238057	ZEB2-AS1	0.00722373	0.504013	2	-1.29158
ENSG00000173457	PPP1R14B	0.00071197	0.0501407	11	-1.10818		ENSG00000074803	SLC12A1	0.00874849	0.615134	15	-2.10204		ENSG00000255893		0.00724323	0.504013	11	1.4325
ENSG00000232869	TRBV29-1	0.000729461	0.0511412	7	-1.34022		ENSG00000182952	HMGN4	0.00879217	0.615134	6	1.0553		ENSG00000096433	ITPR3	0.00727051	0.504013	6	1.08162
ENSG00000163946	FAM208A	0.000738741	0.0515595	3	1.0718		ENSG00000211611	IGKV6-21	0.00889722	0.615134	2	1.60936		ENSG00000241755	IGKV1-9	0.00728988	0.504013	2	1.51368
ENSG00000164305	CASP3	0.000742174	0.0515678	4	1.07792		ENSG00000185909	KLHDC8B	0.00890973	0.615134	3	-1.17111		ENSG00000075399	VPS9D1	0.00731162	0.504013	16	1.11808
ENSG00000160183	TMPRSS3	0.000756123	0.0523036	21	1.36849		ENSG00000075884	ARHGAP15	0.00891872	0.615134	2	-1.07564		ENSG00000157601	MX1	0.00731826	0.504013	21	1.42703
ENSG00000080986	NDC80	0.000801067	0.0551673	18	1.19022		ENSG00000230330	HMGN2P3	0.00899467	0.615134	16	-1.48296		ENSG00000266910		0.00731861	0.504013	19	-1.25184
ENSG00000176095	IP6K1	0.000821962	0.0562993	3	-1.05575		ENSG00000166963	MAP1A	0.00900619	0.615134	15	-1.18359		ENSG00000227550	TRBV7-5	0.00739105	0.505174	7	-1.37459
ENSG00000005379	BZRAP1	0.000824739	0.0562993	17	1.27022		ENSG00000165949	IFI27	0.00904686	0.615134	14	1.81032		ENSG00000139618	BRCA2	0.00743284	0.505174	13	1.18474
ENSG00000198585	NUDT16	0.000837449	0.0569173	3	-1.08818		ENSG00000186081	KRT5	0.00905074	0.615134	12	-1.3427		ENSG00000196911	KPNA5	0.00749417	0.505174	6	1.07586
ENSG00000140525	FANCI	0.000910072	0.0615842	15	1.13255		ENSG00000100629	CEP128	0.00914205	0.618639	14	1.12399		ENSG00000054356	PTPRN	0.00750797	0.505174	2	-1.3637
ENSG00000111731	C2CD5	0.000919814	0.0618554	12	1.06803		ENSG00000266910		0.00937797	0.631856	19	-1.2416		ENSG00000109189	USP46	0.0075334	0.505174	4	1.1046
ENSG00000189057	FAM111B	0.000922028	0.0618554	11	1.41852		ENSG00000213186	TRIM59	0.00946949	0.634242	3	1.08396		ENSG00000132541	HRSP12	0.00756629	0.505174	8	-1.09781
ENSG00000214309	MBLAC1	0.000931402	0.062216	7	-1.36459		ENSG00000236449		0.00952014	0.634242	2	-1.16816		ENSG00000168118	RAB4A	0.00760271	0.505174	1	-1.06587
ENSG00000243199		0.000965035	0.0637902	4	-1.22966		ENSG00000109189	USP46	0.00953879	0.634242	4	1.09996		ENSG00000118816	CCNI	0.00764592	0.505174	4	-1.0676
ENSG00000211639	IGLV4-60	0.000966081	0.0637902	22	1.75913		ENSG00000175893	ZDHHC21	0.00962674	0.634242	9	1.09782		ENSG00000237505		0.0076512	0.505174	1	-1.26497
ENSG00000258572		0.000967263	0.0637902	14	1.50263		ENSG00000164045	CDC25A	0.00965417	0.634242	3	1.26542		ENSG00000133835	HSD17B4	0.00773743	0.505174	5	-1.0639
ENSG00000211938	IGHV3-7	0.000986506	0.0647847	14	1.70185		ENSG00000234678		0.00966567	0.634242	1	1.29396		ENSG00000110906	KCTD10	0.00779041	0.505174	12	-1.07385
ENSG00000168496	FEN1	0.00101099	0.0657855	11	1.11593		ENSG00000150967	ABCB9	0.00969864	0.634242	12	1.22869		ENSG00000163946	FAM208A	0.00782615	0.505174	3	1.05208
ENSG00000135597	REPS1	0.00101107	0.0657855	6	-1.09963		ENSG00000139133	ALG10	0.00984205	0.637147	12	1.15043		ENSG00000153048	CARHSP1	0.00784019	0.505174	16	-1.08166
ENSG00000182952	HMGN4	0.00101725	0.0657855	6	1.07674		ENSG00000128596	CCDC136	0.00986409	0.637147	7	1.168		ENSG00000154839	SKA1	0.00786864	0.505174	18	1.27432
ENSG00000112312	GMNN	0.00101865	0.0657855	6	1.16818		ENSG00000240834	IGKV1D-12	0.00986587	0.637147	2	1.50401		ENSG00000184232	OAF	0.00788639	0.505174	11	-1.09043
ENSG00000172771	EFCAB12	0.00102341	0.0658197	3	1.28096		ENSG00000174371	EXO1	0.0101284	0.648044	1	1.23331		ENSG00000164244	PRRC1	0.00789226	0.505174	5	-1.06109
ENSG00000182551	ADI1	0.00104048	0.0666423	2	-1.1097		ENSG00000189127	ANKRD34B	0.0101446	0.648044	5	1.36369		ENSG00000185745	IFIT1	0.00791058	0.505174	10	1.58214
ENSG00000116044	NFE2L2	0.00105264	0.0671447	2	-1.05339		ENSG00000095787	WAC	0.0101916	0.648044	10	-1.03379		ENSG00000156411	C14orf2	0.00792313	0.505174	14	-1.0878
ENSG00000111602	TIMELESS	0.00107672	0.0684002	12	1.15669		ENSG00000131876	SNRPA1	0.0102262	0.648044	15	1.07373		ENSG00000116260	QSOX1	0.00797501	0.505174	1	-1.08744
ENSG00000178537	SLC25A20	0.00110376	0.0698328	3	1.11866		ENSG00000119431	HDHD3	0.0102442	0.648044	9	-1.10985		ENSG00000023516	AKAP11	0.00799651	0.505174	13	1.05497
ENSG00000177156	TALDO1	0.00111698	0.0701592	11	-1.07045		ENSG00000153774	CFDP1	0.0102844	0.648044	16	-1.06388		ENSG00000113971	NPHP3	0.00809009	0.505174	3	1.12384
ENSG00000037637	FBXO42	0.00112221	0.0701592	1	-1.06859		ENSG00000166428	PLD4	0.0104076	0.653158	14	-1.15156		ENSG00000163867	ZMYM6	0.008097	0.505174	1	1.04961
ENSG00000161267	BDH1	0.00112244	0.0701592	3	-1.15159		ENSG00000169607	CKAP2L	0.0105392	0.656428	2	1.25314		ENSG00000262873		0.0081012	0.505174	17	-1.30722
ENSG00000198839	ZNF277	0.00113654	0.0707562	7	-1.08566		ENSG00000182749	PAQR7	0.010544	0.656428	1	-1.13943		ENSG00000214309	MBLAC1	0.00811446	0.505174	7	-1.25167
ENSG00000187950	OVCH1	0.0011527	0.0714767	12	-1.71666		ENSG00000001630	CYP51A1	0.0108318	0.671656	7	1.23776		ENSG00000077254	USP33	0.00823715	0.507127	1	1.03151
ENSG00000011405	PIK3C2A	0.00117789	0.0727489	11	1.08368		ENSG00000260911		0.0112503	0.683153	16	-1.27875		ENSG00000239951	IGKV3-20	0.0082519	0.507127	2	1.36154
ENSG00000181444	ZNF467	0.00119422	0.0734655	7	-1.1213		ENSG00000158481	CD1C	0.0112542	0.683153	1	-1.1545		ENSG00000185829	ARL17A	0.00825813	0.507127	17	-1.2707
ENSG00000226329		0.00121498	0.0744487	7	-1.34498		ENSG00000167664	TMIGD2	0.0112757	0.683153	19	-1.18615		ENSG00000175866	BAIAP2	0.00830323	0.507127	17	-1.13846
ENSG00000120913	PDLIM2	0.00122845	0.0749785	8	-1.06435		ENSG00000124406	ATP8A1	0.0112811	0.683153	4	1.0617		ENSG00000204642	HLA-F	0.0083147	0.507127	6	1.11028
ENSG00000122779	TRIM24	0.00123746	0.0752339	7	-1.09235		ENSG00000177981	ASB8	0.0113691	0.683153	12	-1.02981		ENSG00000180537	RNF182	0.00836523	0.507127	6	-1.88831
ENSG00000230189		0.00124761	0.0755554	7	1.3187		ENSG00000147853	AK3	0.0114958	0.683153	9	1.07765		ENSG00000187098	MITF	0.00841193	0.507127	3	-1.1299
ENSG00000253636		0.00128229	0.0771263	8	1.26431		ENSG00000101574	METTL4	0.011503	0.683153	18	1.0648		ENSG00000135114	OASL	0.00841661	0.507127	12	1.34858
ENSG00000099949	LZTR1	0.00128737	0.0771263	22	1.08702		ENSG00000006327	TNFRSF12A	0.0115227	0.683153	16	-1.1122		ENSG00000109519	GRPEL1	0.00847535	0.507127	4	-1.05028
ENSG00000123136	DDX39A	0.00128841	0.0771263	19	1.07912		ENSG00000127080	IPPK	0.0115247	0.683153	9	1.11317		ENSG00000133111	RFXAP	0.00853823	0.507127	13	1.09085
ENSG00000166963	MAP1A	0.00130845	0.0780255	15	-1.25448		ENSG00000151532	VTI1A	0.0115944	0.683153	10	-1.04287		ENSG00000169598	DFFB	0.00860249	0.507127	1	1.08151
ENSG00000099958	DERL3	0.00131785	0.0782863	22	1.35012		ENSG00000125753	VASP	0.0116407	0.683153	19	-1.04051		ENSG00000132274	TRIM22	0.00861472	0.507127	11	1.1789
ENSG00000118922	KLF12	0.00134717	0.0796287	13	1.07099		ENSG00000198130	HIBCH	0.0116568	0.683153	2	1.08521		ENSG00000185909	KLHDC8B	0.00865544	0.507127	3	-1.17047
ENSG00000211895	IGHA1	0.00135068	0.0796287	14	1.87469		ENSG00000186185	KIF18B	0.0116758	0.683153	17	1.25417		ENSG00000160072	ATAD3B	0.00866073	0.507127	1	1.11372
ENSG00000144815	NXPE3	0.00137461	0.0805536	3	1.11163		ENSG00000157456	CCNB2	0.0116764	0.683153	15	1.27708		ENSG00000141505	ASGR1	0.00868402	0.507127	17	-1.10255
ENSG00000179698	KIAA1875	0.00137672	0.0805536	8	1.30704		ENSG00000146670	CDCA5	0.0116934	0.683153	11	1.23796		ENSG00000243290	IGKV1-12	0.00873978	0.507127	2	1.46857
ENSG00000164187	LMBRD2	0.00139237	0.0811641	5	1.07161		ENSG00000187187	ZNF546	0.0117433	0.683153	19	1.09934		ENSG00000136754	ABI1	0.00875345	0.507127	10	1.03722
ENSG00000065717	TLE2	0.00142365	0.0826777	19	-1.19769		ENSG00000173599	PC	0.0118341	0.683153	11	-1.15578		ENSG00000135845	PIGC	0.00876277	0.507127	1	-1.22615
ENSG00000122952	ZWINT	0.00147449	0.0851682	10	1.32688		ENSG00000250317	SMIM20	0.0118482	0.683153	4	1.06162		ENSG00000245008		0.00879628	0.507127	11	-1.285
ENSG00000146072	TNFRSF21	0.00147747	0.0851682	6	-1.31714		ENSG00000005513	SOX8	0.0118512	0.683153	16	-1.24043		ENSG00000184307	ZDHHC23	0.0087975	0.507127	3	1.14118
ENSG00000166986	MARS	0.00150005	0.0861502	12	1.07709		ENSG00000146414	SHPRH	0.011947	0.685401	6	1.05198		ENSG00000164118	CEP44	0.00887123	0.50798	4	1.05458
ENSG00000258839	MC1R	0.00151278	0.0865367	16	1.27325		ENSG00000165644	COMTD1	0.011998	0.685401	10	1.10665		ENSG00000135090	TAOK3	0.00889636	0.50798	12	-1.03243
ENSG00000179163	FUCA1	0.00152035	0.0865367	1	-1.13823		ENSG00000236397	DDX11L2	0.0120919	0.685401	2	1.47549		ENSG00000172965	MIR4435-1HG	0.00891228	0.50798	2	-1.13566
ENSG00000211937	IGHV2-5	0.00152346	0.0865367	14	1.58579		ENSG00000224831		0.0121397	0.685401	3	-1.12818		ENSG00000126870	WDR60	0.00894285	0.50798	7	1.09689
ENSG00000224505		0.00157744	0.0892776	17	1.40745		ENSG00000011426	ANLN	0.0121744	0.685401	7	1.22327		ENSG00000164346	NSA2	0.00900216	0.508511	5	-1.08248
ENSG00000178982	EIF3K	0.00160265	0.0902396	19	-1.08018		ENSG00000270101		0.0121976	0.685401	13	-1.08505		ENSG00000153898	MCOLN2	0.00908783	0.508511	1	1.17201
ENSG00000187790	FANCM	0.00160803	0.0902396	14	1.10673		ENSG00000065328	MCM10	0.0122074	0.685401	10	1.26503		ENSG00000113552	GNPDA1	0.00913098	0.508511	5	-1.06295
ENSG00000196584	XRCC2	0.00161467	0.0902396	7	1.29197		ENSG00000211668	IGLV2-11	0.0122538	0.685401	22	1.40268		ENSG00000138035	PNPT1	0.00914291	0.508511	2	1.14341
ENSG00000211651	IGLV1-44	0.00162413	0.0902396	22	1.58001		ENSG00000152465	NMT2	0.0122865	0.685401	10	-1.10237		ENSG00000137628	DDX60	0.00914684	0.508511	4	1.23299
ENSG00000173726	TOMM20	0.0016273	0.0902396	1	-1.06462		ENSG00000123975	CKS2	0.0123349	0.685645	9	1.11215		ENSG00000001629	ANKIB1	0.00917768	0.508511	7	1.0445
ENSG00000198826	ARHGAP11A	0.00162923	0.0902396	15	1.20696		ENSG00000211640	IGLV6-57	0.0123799	0.685697	22	1.45721		ENSG00000144485	HES6	0.00923012	0.508511	2	-1.2061
ENSG00000180385	EMC3-AS1	0.00166623	0.0916023	3	1.26951		ENSG00000111206	FOXM1	0.0125985	0.695327	12	1.22768		ENSG00000263293		0.00923822	0.508511	17	-1.34963
ENSG00000188610	FAM72B	0.00167348	0.0916023	1	1.30796		ENSG00000211791	TRAV13-2	0.0127467	0.701026	14	-1.1626		ENSG00000104756	KCTD9	0.00925007	0.508511	8	1.05519
ENSG00000132471	WBP2	0.00167489	0.0916023	17	-1.0826		ENSG00000180423	HARBI1	0.0128272	0.702968	11	1.08948		ENSG00000169016	E2F6	0.00935883	0.508511	2	-1.07696
ENSG00000075702	WDR62	0.00168133	0.0916023	19	1.19419		ENSG00000189423	USP32P3	0.0128764	0.703187	17	1.26887		ENSG00000211956	IGHV4-34	0.00939398	0.508511	14	1.42346
ENSG00000180626	ZNF594	0.00168635	0.0916023	17	1.17103		ENSG00000261271	NA	0.0130332	0.709262	NA	1.26371		ENSG00000022976	ZNF839	0.00940392	0.508511	14	1.06289
ENSG00000136205	TNS3	0.00168914	0.0916023	7	-1.0965		ENSG00000263874	LINC00672	0.0132207	0.714162	17	1.19308		ENSG00000132002	DNAJB1	0.00940433	0.508511	19	-1.05208
ENSG00000120071	KANSL1	0.00170766	0.0922851	17	-1.06703		ENSG00000154269	ENPP3	0.0133121	0.714162	6	1.24216		ENSG00000106789	CORO2A	0.00944082	0.508511	9	1.104
ENSG00000005189		0.00173977	0.093596	16	1.26194		ENSG00000198919	DZIP3	0.0133209	0.714162	3	1.09055		ENSG00000167874	TMEM88	0.00951219	0.508511	17	-1.13834
ENSG00000257599	OVCH1-AS1	0.00174395	0.093596	12	-1.95247		ENSG00000178338	ZNF354B	0.013355	0.714162	5	1.1194		ENSG00000121481	RNF2	0.00954137	0.508511	1	-1.04516
ENSG00000181754	AMIGO1	0.001795	0.0960045	1	-1.13655		ENSG00000152409	JMY	0.0133884	0.714162	5	1.05019		ENSG00000227376	FTH1P16	0.00959315	0.508511	11	-1.16389
ENSG00000119431	HDHD3	0.00180926	0.0964363	9	-1.15127		ENSG00000033170	FUT8	0.0134436	0.714162	14	1.08972		ENSG00000092098	RNF31	0.00963525	0.508511	14	1.09155
ENSG00000121152	NCAPH	0.00182875	0.0971424	2	1.28759		ENSG00000171320	ESCO2	0.0135555	0.714162	8	1.19129		ENSG00000144224	UBXN4	0.0097798	0.508511	2	1.03741
ENSG00000152409	JMY	0.00183755	0.0972776	5	1.07044		ENSG00000133055	MYBPH	0.0135828	0.714162	1	-1.33167		ENSG00000141034	GID4	0.00982882	0.508511	17	-1.11057
ENSG00000211688	TRGJP2	0.00184929	0.0973541	7	1.42515		ENSG00000168152	THAP9	0.0136218	0.714162	4	1.09391		ENSG00000150991	UBC	0.00984312	0.508511	12	1.05668
ENSG00000163104	SMARCAD1	0.00185151	0.0973541	4	1.05843		ENSG00000153093	ACOXL	0.0136305	0.714162	2	1.24892		ENSG00000197217	ENTPD4	0.00986296	0.508511	8	1.04992
ENSG00000239246		0.00187264	0.0981341	17	-1.32914		ENSG00000244513		0.0137024	0.714162	3	1.24137		ENSG00000168904	LRRC28	0.00987708	0.508511	15	-1.10492
ENSG00000154764	WNT7A	0.00189927	0.0989273	3	-1.28577		ENSG00000138778	CENPE	0.0138445	0.714162	4	1.16378		ENSG00000185507	IRF7	0.00988466	0.508511	11	1.17419
ENSG00000177479	ARIH2	0.00190049	0.0989273	3	1.05436		ENSG00000134996	OSTF1	0.0138631	0.714162	9	-1.04687		ENSG00000077348	EXOSC5	0.00993439	0.508511	19	-1.06395
ENSG00000139618	BRCA2	0.00192096	0.0996595	13	1.23568		ENSG00000236213		0.013881	0.714162	2	1.19624		ENSG00000169291	SHE	0.00994252	0.508511	1	-1.1771
ENSG00000211943	IGHV3-15	0.00194016	0.100321	14	1.56945		ENSG00000180233	ZNRF2	0.0139085	0.714162	7	1.0672		ENSG00000130589	HELZ2	0.00998174	0.508511	20	1.16075
ENSG00000215305	VPS16	0.00195213	0.100606	20	1.09021		ENSG00000111711	GOLT1B	0.0139412	0.714162	12	1.04162		ENSG00000226777	KIAA0125	0.00999003	0.508511	14	1.2006
ENSG00000107341	UBE2R2	0.00197438	0.101417	9	-1.07269		ENSG00000211599	IGKV5-2	0.0139812	0.714162	2	1.41516		ENSG00000112297	AIM1	0.010024	0.508511	6	1.05549
ENSG00000137509	PRCP	0.00200808	0.102406	11	-1.12338		ENSG00000108774	RAB5C	0.0139937	0.714162	17	-1.03986		ENSG00000008394	MGST1	0.0100557	0.508511	12	-1.1204
ENSG00000119333	WDR34	0.00201201	0.102406	9	1.24393		ENSG00000234369	TATDN1P1	0.0140396	0.714162	10	-1.22114		ENSG00000146085	MUT	0.0100706	0.508511	6	-1.06065
ENSG00000004897	CDC27	0.00201338	0.102406	17	1.05703		ENSG00000118985	ELL2	0.0140589	0.714162	5	1.09882		ENSG00000078124	ACER3	0.0101165	0.508511	11	-1.06221
ENSG00000223648	IGHV3-64	0.00202505	0.102664	14	1.70957		ENSG00000256229	ZNF486	0.0141267	0.714162	19	-1.11447		ENSG00000168795	ZBTB5	0.0101239	0.508511	9	1.0596
ENSG00000139832	RAB20	0.00205209	0.103697	13	-1.20513		ENSG00000105726	ATP13A1	0.0141327	0.714162	19	1.04811		ENSG00000211946	IGHV3-20	0.0101466	0.508511	14	1.67509
ENSG00000100284	TOM1	0.00206772	0.104011	22	-1.10068		ENSG00000152404	CWF19L2	0.014264	0.717056	11	-1.06055		ENSG00000182551	ADI1	0.0101726	0.508511	2	-1.07619
ENSG00000164211	STARD4	0.00207167	0.104011	5	1.1417		ENSG00000100473	COCH	0.0143038	0.717056	14	1.38889		ENSG00000138646	HERC5	0.0102693	0.508511	4	1.40806
ENSG00000213516	RBMXL1	0.00216378	0.107994	1	-1.06915		ENSG00000120699	EXOSC8	0.0143295	0.717056	13	1.07495		ENSG00000166963	MAP1A	0.0103605	0.508511	15	-1.17978
ENSG00000175893	ZDHHC21	0.00216693	0.107994	9	1.12973		ENSG00000082512	TRAF5	0.0143743	0.717056	1	1.06554		ENSG00000118242	MREG	0.0104193	0.508511	2	1.15392
ENSG00000024526	DEPDC1	0.00217181	0.107994	1	1.3835		ENSG00000205085	FAM71F2	0.0144564	0.718846	7	1.22127		ENSG00000184445	KNTC1	0.0104489	0.508511	12	1.09575
ENSG00000162946	DISC1	0.00219745	0.108921	1	-1.14732		ENSG00000254709	IGLL5	0.0145661	0.719019	22	1.41814		ENSG00000132530	XAF1	0.0105091	0.508511	17	1.29147
ENSG00000091651	ORC6	0.00221965	0.109672	16	1.25535		ENSG00000100603	SNW1	0.0145752	0.719019	14	-1.03551		ENSG00000211645	IGLV1-50	0.0105399	0.508511	22	1.47649
ENSG00000136830	FAM129B	0.00225805	0.111216	9	-1.11032		ENSG00000074842	C19orf10	0.0146166	0.719019	19	1.07631		ENSG00000112308	C6orf62	0.0105517	0.508511	6	1.06538
ENSG00000232713		0.00226978	0.111232	2	1.29142		ENSG00000203644		0.0146446	0.719019	3	-1.09168		ENSG00000130300	PLVAP	0.0105596	0.508511	19	-1.30146
ENSG00000119711	ALDH6A1	0.00227267	0.111232	14	-1.09813		ENSG00000211974	IGHV2-70	0.0148174	0.725216	14	1.44829		ENSG00000211791	TRAV13-2	0.0106259	0.508511	14	-1.16996
ENSG00000211893	IGHG2	0.00229406	0.111927	14	1.72904		ENSG00000096401	CDC5L	0.0149855	0.731142	6	-1.0312		ENSG00000221625		0.0106667	0.508511	12	-1.22302
ENSG00000244575	IGKV1-27	0.00232517	0.11309	2	1.85105		ENSG00000133962	CATSPERB	0.0150699	0.732961	14	-1.19042		ENSG00000115756	HPCAL1	0.0106779	0.508511	2	-1.06257
ENSG00000169375	SIN3A	0.00238019	0.115211	15	-1.05258		ENSG00000100284	TOM1	0.0154508	0.745131	22	-1.07134		ENSG00000137103	TMEM8B	0.010701	0.508511	9	-1.09474
ENSG00000168890	TMEM150A	0.00238922	0.115211	2	-1.08805		ENSG00000248936		0.0155622	0.745131	4	1.26006		ENSG00000127080	IPPK	0.0107635	0.508511	9	1.11583
ENSG00000100575	TIMM9	0.00239358	0.115211	14	-1.10884		ENSG00000118242	MREG	0.0155725	0.745131	2	1.14087		ENSG00000151687	ANKAR	0.0108298	0.508511	2	1.12028
ENSG00000171843	MLLT3	0.00239837	0.115211	9	-1.12039		ENSG00000127399	LRRC61	0.0156812	0.745131	7	-1.09656		ENSG00000091947	TMEM101	0.0108455	0.508511	17	-1.06633
ENSG00000114480	GBE1	0.00245606	0.117619	3	-1.08115		ENSG00000225484		0.0156991	0.745131	10	1.10847		ENSG00000134369	NAV1	0.0108683	0.508511	1	-1.1328
ENSG00000004700	RECQL	0.00246893	0.117785	12	1.09944		ENSG00000250959	GLUD1P3	0.0157667	0.745131	10	1.18676		ENSG00000124406	ATP8A1	0.010889	0.508511	4	1.06219
ENSG00000241837	ATP5O	0.00247466	0.117785	21	-1.09911		ENSG00000116641	DOCK7	0.0158215	0.745131	1	-1.11536		ENSG00000250959	GLUD1P3	0.0109013	0.508511	10	1.20349
ENSG00000179294	C17orf96	0.0024901	0.118158	17	1.28281		ENSG00000100219	XBP1	0.0158341	0.745131	22	1.09194		ENSG00000172260	NEGR1	0.0109212	0.508511	1	-1.26814
ENSG00000232216	IGHV3-43	0.0025291	0.11956	14	1.73084		ENSG00000239855	IGKV1-6	0.0158539	0.745131	2	1.55429		ENSG00000159461	AMFR	0.0109323	0.508511	16	-1.08103
ENSG00000182504	CEP97	0.002535	0.11956	3	1.1027		ENSG00000239951	IGKV3-20	0.0158732	0.745131	2	1.36676		ENSG00000093010	COMT	0.0109338	0.508511	22	-1.06568
ENSG00000131153	GINS2	0.00255002	0.119905	16	1.34046		ENSG00000101109	STK4	0.0159074	0.745131	20	-1.04144		ENSG00000124882	EREG	0.0109387	0.508511	4	-1.33005
ENSG00000196923	PDLIM7	0.00259671	0.121732	5	-1.08421		ENSG00000007944	MYLIP	0.0159091	0.745131	6	-1.08096		ENSG00000121570	DPPA4	0.0109471	0.508511	3	-1.1877
ENSG00000095787	WAC	0.00261599	0.122039	10	-1.04356		ENSG00000211594	IGKJ4	0.0159901	0.745131	2	1.31634		ENSG00000136147	PHF11	0.0109533	0.508511	13	1.09545
ENSG00000159399	HK2	0.00262343	0.122039	2	-1.11166		ENSG00000136830	FAM129B	0.0160447	0.745131	9	-1.0777		ENSG00000159958	TNFRSF13C	0.0110031	0.508511	22	1.27333
ENSG00000231858		0.00262678	0.122039	2	1.37237		ENSG00000137877	SPTBN5	0.0160833	0.745131	15	1.18594		ENSG00000267279		0.0110247	0.508511	18	-1.22448
ENSG00000052723	SIKE1	0.00264065	0.122319	1	1.05441		ENSG00000196782	MAML3	0.0160861	0.745131	4	-1.07361		ENSG00000170581	STAT2	0.0110481	0.508511	12	1.13771
ENSG00000145715	RASA1	0.00265115	0.122441	5	1.09708		ENSG00000211671	IGLV2-8	0.016172	0.745581	22	1.55029		ENSG00000143222	UFC1	0.0110793	0.508511	1	-1.04916
ENSG00000211668	IGLV2-11	0.00266032	0.122501	22	1.56292		ENSG00000068912	ERLEC1	0.016217	0.745581	2	1.05126		ENSG00000135476	ESPL1	0.0110969	0.508511	12	1.20364
ENSG00000244459		0.00266876	0.122527	4	-1.15526		ENSG00000102893	PHKB	0.0162801	0.745581	16	-1.05823		ENSG00000175854	SWI5	0.0111275	0.508511	9	-1.08341
ENSG00000228929		0.00273101	0.124814	1	-1.1742		ENSG00000073756	PTGS2	0.0162874	0.745581	1	-1.10937		ENSG00000177335	C8orf31	0.0111424	0.508511	8	1.32351
ENSG00000114933	INO80D	0.00273463	0.124814	2	1.12965		ENSG00000139372	TDG	0.0164734	0.751212	12	1.04039		ENSG00000262874	C19orf84	0.0112061	0.508511	19	1.25919
ENSG00000204219	TCEA3	0.00279828	0.127099	1	-1.24734		ENSG00000124532	MRS2	0.0165394	0.751212	6	1.05306		ENSG00000189068	VSTM1	0.0112072	0.508511	19	1.2226
ENSG00000078900	TP73	0.00280101	0.127099	1	1.44709		ENSG00000070366	SMG6	0.0166199	0.751212	17	-1.03953		ENSG00000000457	SCYL3	0.0112129	0.508511	1	1.06469
ENSG00000123352	SPATS2	0.00281756	0.127478	12	1.15989		ENSG00000035499	DEPDC1B	0.0167074	0.751212	5	1.23226		ENSG00000059378	PARP12	0.0112393	0.508511	7	1.16041
ENSG00000243264	IGKV2D-29	0.00282729	0.127539	2	1.76938		ENSG00000160326	SLC2A6	0.0168005	0.751212	9	1.07384		ENSG00000115652	UXS1	0.0114294	0.512243	2	-1.0648
ENSG00000242553		0.0028353	0.127539	21	1.35474		ENSG00000138073	PREB	0.0168166	0.751212	2	1.03972		ENSG00000162437	RAVER2	0.0114374	0.512243	1	-1.42636
ENSG00000141505	ASGR1	0.00284913	0.127792	17	-1.12935		ENSG00000229644	NAMPTL	0.0168278	0.751212	10	1.38152		ENSG00000040633	PHF23	0.0114454	0.512243	17	-1.04317
ENSG00000249763		0.00287087	0.128397	4	1.40771		ENSG00000145439	CBR4	0.0168316	0.751212	4	1.06096		ENSG00000211935	IGHV1-3	0.0114534	0.512243	14	1.45252
ENSG00000072958	AP1M1	0.00288585	0.128698	19	-1.05672		ENSG00000265743		0.0169647	0.751212	17	-1.17887		ENSG00000223350	IGLV9-49	0.0115421	0.513272	22	1.56965
ENSG00000104824	HNRNPL	0.00289849	0.128892	19	1.06442		ENSG00000149262	INTS4	0.016968	0.751212	11	-1.05247		ENSG00000215305	VPS16	0.0115445	0.513272	20	1.06663
ENSG00000174791	RIN1	0.00292467	0.129685	11	-1.16495		ENSG00000118193	KIF14	0.0169834	0.751212	1	1.21656		ENSG00000105443	CYTH2	0.0116034	0.513272	19	-1.05086
ENSG00000158481	CD1C	0.00295041	0.130455	1	-1.20434		ENSG00000144591	GMPPA	0.0169896	0.751212	2	1.05565		ENSG00000211964	IGHV3-48	0.0116237	0.513272	14	1.45005
ENSG00000147677	EIF3H	0.00299409	0.132012	8	-1.08147		ENSG00000095637	SORBS1	0.0171656	0.756447	10	-1.15861		ENSG00000102893	PHKB	0.0116499	0.513272	16	-1.06163
ENSG00000162191	UBXN1	0.00300526	0.132129	11	-1.05955		ENSG00000165795	NDRG2	0.0172052	0.756447	14	-1.10193		ENSG00000078900	TP73	0.0116743	0.513272	1	1.33597
ENSG00000163013	FBXO41	0.00302106	0.13245	2	1.07862		ENSG00000138398	PPIG	0.0173817	0.762052	2	-1.04199		ENSG00000111331	OAS3	0.011756	0.515408	12	1.42397
ENSG00000196782	MAML3	0.00305645	0.133625	4	-1.10082		ENSG00000073584	SMARCE1	0.0174592	0.763301	17	-1.05475		ENSG00000204070	SYS1	0.0118067	0.516178	20	-1.04149
ENSG00000130313	PGLS	0.00310554	0.135378	19	-1.06027		ENSG00000131323	TRAF3	0.0175834	0.765649	14	1.04724		ENSG00000184985	SORCS2	0.0118569	0.516923	4	1.22724
ENSG00000048028	USP28	0.00311394	0.135378	11	1.1229		ENSG00000237489	LINC00959	0.0176113	0.765649	10	-1.12202		ENSG00000165949	IFI27	0.0119979	0.521607	14	1.61558
ENSG00000187866	FAM122A	0.00314358	0.136004	9	-1.05651		ENSG00000160294	MCM3AP	0.0177269	0.768528	21	1.06398		ENSG00000110057	UNC93B1	0.0120373	0.521861	11	1.07747
ENSG00000122966	CIT	0.00314963	0.136004	12	1.2034		ENSG00000002933	TMEM176A	0.0178919	0.772284	7	1.57129		ENSG00000166130	IKBIP	0.0120715	0.521893	12	-1.10151
ENSG00000089177	KIF16B	0.00315456	0.136004	20	-1.19059		ENSG00000211899	IGHM	0.0179128	0.772284	14	1.26145		ENSG00000270028		0.0121309	0.522974	12	-1.30069
ENSG00000138399	FASTKD1	0.0031786	0.136542	2	1.10276		ENSG00000221829	FANCG	0.0180366	0.774691	9	1.07749		ENSG00000241837	ATP5O	0.0122448	0.522974	21	-1.07409
ENSG00000080839	RBL1	0.00320506	0.136542	20	1.0731		ENSG00000228318		0.0180885	0.774691	21	1.56312		ENSG00000270101		0.0122731	0.522974	13	-1.08392
ENSG00000119537	KDSR	0.00320973	0.136542	18	-1.11654		ENSG00000198722	UNC13B	0.0181179	0.774691	9	1.15731		ENSG00000050344	NFE2L3	0.0122862	0.522974	7	1.1168
ENSG00000211951	IGHV2-26	0.0032153	0.136542	14	1.7402		ENSG00000081181	ARG2	0.0182098	0.776368	14	-1.25335		ENSG00000118922	KLF12	0.0122884	0.522974	13	1.05043
ENSG00000184402	SS18L1	0.0032393	0.136542	20	1.09086		ENSG00000073111	MCM2	0.0182573	0.776368	3	1.09518		ENSG00000173950	XXYLT1	0.0122981	0.522974	3	-1.08433
ENSG00000198408	MGEA5	0.00324024	0.136542	10	1.07788		ENSG00000146085	MUT	0.0183068	0.776368	6	-1.05609		ENSG00000255364		0.0123441	0.523499	8	-1.33573
ENSG00000196792	STRN3	0.00324037	0.136542	14	1.08301		ENSG00000088882	CPXM1	0.0184616	0.779285	20	1.30241		ENSG00000085721	RRN3	0.0123921	0.524106	16	-1.04663
ENSG00000013375	PGM3	0.00324548	0.136542	6	1.10134		ENSG00000175866	BAIAP2	0.018486	0.779285	17	-1.12045		ENSG00000156787	TBC1D31	0.0125225	0.525887	8	-1.08702
ENSG00000067167	TRAM1	0.00325129	0.136542	8	1.08309		ENSG00000116871	MAP7D1	0.0185258	0.779285	1	-1.04777		ENSG00000134108	ARL8B	0.0125302	0.525887	3	-1.03519
ENSG00000090432	MUL1	0.00325704	0.136542	1	-1.06534		ENSG00000211900	IGHJ6	0.0187487	0.783342	14	1.29459		ENSG00000197818	SLC9A8	0.0125356	0.525887	20	1.06836
ENSG00000119655	NPC2	0.00326354	0.136542	14	-1.07739		ENSG00000165029	ABCA1	0.0187683	0.783342	9	-1.19962		ENSG00000178338	ZNF354B	0.0126829	0.528021	5	1.12127
ENSG00000119392	GLE1	0.00329489	0.137484	9	1.05112		ENSG00000258572		0.0187732	0.783342	14	1.302		ENSG00000158470	B4GALT5	0.0127445	0.528021	20	1.09025
ENSG00000173638	SLC19A1	0.00332115	0.138014	21	-1.08536		ENSG00000211670	IGLV3-9	0.0188881	0.786029	22	1.40245		ENSG00000234719		0.012811	0.528021	16	-1.31608
ENSG00000119669	IRF2BPL	0.00332532	0.138014	14	-1.1001		ENSG00000124882	EREG	0.0190055	0.788804	4	-1.2984		ENSG00000197774	EME2	0.0128351	0.528021	16	1.1205
ENSG00000104419	NDRG1	0.00333819	0.13818	8	-1.08968		ENSG00000146410	MTFR2	0.0191338	0.791356	6	1.16216		ENSG00000087085	ACHE	0.0129003	0.528021	7	-1.31757
ENSG00000155660	PDIA4	0.00339168	0.140022	7	1.11437		ENSG00000109066	TMEM104	0.0191687	0.791356	17	-1.05192		ENSG00000124224	PPP4R1L	0.0129015	0.528021	20	1.12055
ENSG00000125753	VASP	0.00345202	0.142136	19	-1.05174		ENSG00000228655		0.0193411	0.793696	2	-1.33239		ENSG00000211625	IGKV3D-20	0.0129058	0.528021	2	1.50189
ENSG00000149923	PPP4C	0.00351593	0.144385	16	-1.04865		ENSG00000065029	ZNF76	0.019354	0.793696	6	1.04527		ENSG00000137970	RPL7P9	0.0129372	0.528021	1	-1.12839
ENSG00000060339	CCAR1	0.00357551	0.146446	10	1.06885		ENSG00000137812	CASC5	0.0193929	0.793696	15	1.19171		ENSG00000182372	CLN8	0.0129462	0.528021	8	-1.07185
ENSG00000156689	GLYATL2	0.003599	0.147021	11	-1.91933		ENSG00000106341	PPP1R17	0.0194656	0.793696	7	1.34576		ENSG00000119922	IFIT2	0.012955	0.528021	10	1.25948
ENSG00000221829	FANCG	0.00361431	0.147259	9	1.10661		ENSG00000167272	POP5	0.0194803	0.793696	12	1.06074		ENSG00000197841	ZNF181	0.0129597	0.528021	19	1.09123
ENSG00000216775		0.00365594	0.148567	6	1.42366		ENSG00000160179	ABCG1	0.0196091	0.795809	21	-1.1747		ENSG00000158481	CD1C	0.0130463	0.529728	1	-1.1521
ENSG00000179841	AKAP5	0.00378951	0.153218	14	1.34233		ENSG00000259577		0.0196824	0.795809	15	1.22669		ENSG00000152377	SPOCK1	0.0130865	0.529728	5	-1.16198
ENSG00000211797	TRAV17	0.00379009	0.153218	14	1.27752		ENSG00000225632		0.0196856	0.795809	1	-1.25853		ENSG00000197258	EIF4BP6	0.0131127	0.529728	7	-1.11704
ENSG00000104388	RAB2A	0.0038087	0.153572	8	-1.06569		ENSG00000211584	SLC48A1	0.0198315	0.79963	12	-1.09363		ENSG00000167645	YIF1B	0.0131377	0.529728	19	-1.06137
ENSG00000049860	HEXB	0.00387024	0.15565	5	-1.07466		ENSG00000188342	GTF2F2	0.0198874	0.799813	13	1.05467		ENSG00000110171	TRIM3	0.0131798	0.530052	11	1.07653
ENSG00000241058	NSUN6	0.00391391	0.157	10	1.11356		ENSG00000269044		0.0203388	0.81586	19	-1.10872		ENSG00000103342	GSPT1	0.0132181	0.530223	16	-1.16147
ENSG00000231767	MIR4426	0.00393278	0.157352	1	-1.12634		ENSG00000170312	CDK1	0.02066	0.817549	10	1.21776		ENSG00000177483	RBM44	0.0132614	0.530481	2	1.20724
ENSG00000172167	MTBP	0.00397457	0.158461	8	1.14255		ENSG00000227550	TRBV7-5	0.0206601	0.817549	7	-1.3293		ENSG00000198862	LTN1	0.0133068	0.530481	21	1.04328
ENSG00000115084	SLC35F5	0.00398088	0.158461	2	1.07214		ENSG00000111247	RAD51AP1	0.020719	0.817549	12	1.15595		ENSG00000064886	CHI3L2	0.0133268	0.530481	1	-1.22139
ENSG00000026950	BTN3A1	0.00399104	0.158461	6	1.13133		ENSG00000185168	LINC00482	0.0207321	0.817549	17	1.2086		ENSG00000138439	FAM117B	0.0133635	0.530586	2	-1.09322
ENSG00000104375	STK3	0.00402545	0.15942	8	-1.13297		ENSG00000174365	SNHG11	0.0207918	0.817549	20	1.0914		ENSG00000203780	FANK1	0.0135264	0.530791	10	-1.21352
ENSG00000104885	DOT1L	0.00409506	0.161498	19	1.06785		ENSG00000082701	GSK3B	0.0208099	0.817549	3	-1.03468		ENSG00000083223	ZCCHC6	0.0136492	0.530791	9	1.07649
ENSG00000111684	LPCAT3	0.00410073	0.161498	12	-1.0728		ENSG00000244575	IGKV1-27	0.0208265	0.817549	2	1.52467		ENSG00000160856	FCRL3	0.0136787	0.530791	1	1.20224
ENSG00000166130	IKBIP	0.00411282	0.161498	12	-1.13089		ENSG00000211938	IGHV3-7	0.0208495	0.817549	14	1.41026		ENSG00000179044	EXOC3L1	0.013689	0.530791	16	1.31908
ENSG00000151725	CENPU	0.00412305	0.161498	4	1.25483		ENSG00000232573	RPL3P4	0.0208537	0.817549	14	-1.10735		ENSG00000075884	ARHGAP15	0.0136947	0.530791	2	-1.07108
ENSG00000115085	ZAP70	0.0041298	0.161498	2	1.12818		ENSG00000198901	PRC1	0.0210302	0.822397	15	1.13774		ENSG00000198612	COPS8	0.0137148	0.530791	2	-1.04053
ENSG00000213020	ZNF611	0.00414929	0.161655	19	1.09912		ENSG00000211648	IGLV1-47	0.0211398	0.82461	22	1.37298		ENSG00000134996	OSTF1	0.0137669	0.530791	9	-1.04674
ENSG00000262728		0.00415483	0.161655	15	1.33946		ENSG00000215196		0.0212846	0.825203	5	1.20558		ENSG00000237611		0.0138335	0.530791	1	-1.19366
ENSG00000166479	TMX3	0.00416497	0.161655	18	1.05775		ENSG00000109618	SEPSECS	0.0212896	0.825203	4	1.05234		ENSG00000080345	RIF1	0.0138487	0.530791	2	1.05732
ENSG00000197774	EME2	0.00419491	0.162389	16	1.15295		ENSG00000105472	CLEC11A	0.021314	0.825203	19	1.20002		ENSG00000011485	PPP5C	0.0138909	0.530791	19	-1.08321
ENSG00000105443	CYTH2	0.00421053	0.162389	19	-1.06349		ENSG00000170310	STX8	0.0214966	0.830207	17	-1.0655		ENSG00000104324	CPQ	0.0138923	0.530791	8	-1.05696
ENSG00000114030	KPNA1	0.00422999	0.162389	3	-1.05622		ENSG00000250896	RNPS1P1	0.0215963	0.831994	4	1.19518		ENSG00000160710	ADAR	0.0138978	0.530791	1	1.07788
ENSG00000137962	ARHGAP29	0.00423256	0.162389	1	1.22826		ENSG00000197421	GGT3P	0.0216992	0.833892	22	-1.21196		ENSG00000134779	TPGS2	0.0140094	0.530791	18	-1.19779
ENSG00000005100	DHX33	0.00423606	0.162389	17	1.06408		ENSG00000204520	MICA	0.0218837	0.834766	6	1.09041		ENSG00000165480	SKA3	0.0140235	0.530791	13	1.28717
ENSG00000261271	NA	0.00433777	0.165807	NA	1.34848		ENSG00000100162	CENPM	0.0218932	0.834766	22	1.22173		ENSG00000077235	GTF3C1	0.01407	0.530791	16	-1.04457
ENSG00000267427		0.00435165	0.165807	19	-1.08142		ENSG00000091140	DLD	0.0219349	0.834766	7	1.03941		ENSG00000105755	ETHE1	0.0140793	0.530791	19	-1.07164
ENSG00000104147	OIP5	0.00435718	0.165807	15	1.33487		ENSG00000232187	FTH1P7	0.0219595	0.834766	13	-1.07619		ENSG00000086200	IPO11	0.0141296	0.530791	5	-1.07663
ENSG00000153066	TXNDC11	0.00441216	0.16749	16	1.08239		ENSG00000146433	TMEM181	0.0219901	0.834766	6	1.07319		ENSG00000165060	FXN	0.0141567	0.530791	9	-1.08046
ENSG00000196205	EEF1A1P5	0.00444494	0.167966	9	-1.11035		ENSG00000230756	RHOQP3	0.022124	0.836765	2	1.22685		ENSG00000215447		0.014158	0.530791	21	1.18991
ENSG00000121775	TMEM39B	0.00444628	0.167966	1	-1.07253		ENSG00000234925		0.022199	0.836765	12	-1.13066		ENSG00000181744	C3orf58	0.0141827	0.530791	3	-1.05795
ENSG00000169442	CD52	0.004465	0.168264	1	1.12193		ENSG00000094975	SUCO	0.0222844	0.836765	1	1.03089		ENSG00000235257		0.0142158	0.530791	3	-1.22147
ENSG00000150967	ABCB9	0.0045747	0.171865	12	1.28486		ENSG00000171105	INSR	0.0222937	0.836765	19	-1.07615		ENSG00000241351	IGKV3-11	0.014229	0.530791	2	1.38444
ENSG00000267023	LRRC37A16P	0.00459004	0.171865	17	1.08351		ENSG00000171984	C20orf196	0.0223116	0.836765	20	1.09369		ENSG00000258227	CLEC5A	0.0143816	0.530791	7	-1.1864
ENSG00000186432	KPNA4	0.00461246	0.171865	3	-1.05356		ENSG00000164219	PGGT1B	0.0224324	0.838523	5	1.04181		ENSG00000164713	BRI3	0.0144783	0.530791	7	-1.0569
ENSG00000175193	PARL	0.00461401	0.171865	3	-1.07469		ENSG00000171793	CTPS1	0.0225044	0.838523	1	1.0642		ENSG00000055332	EIF2AK2	0.0144802	0.530791	2	1.20716
ENSG00000150093	ITGB1	0.00461575	0.171865	10	1.10454		ENSG00000236297		0.0226295	0.838523	3	-1.24497		ENSG00000111319	SCNN1A	0.0144914	0.530791	12	-1.16737
ENSG00000010803	SCMH1	0.00463809	0.172033	1	-1.07424		ENSG00000099958	DERL3	0.0227383	0.838523	22	1.21259		ENSG00000254615		0.0145316	0.530791	8	-1.20936
ENSG00000164346	NSA2	0.00464828	0.172033	5	-1.09916		ENSG00000138433	CIR1	0.022781	0.838523	2	-1.04866		ENSG00000196659	TTC30B	0.0145363	0.530791	2	1.10809
ENSG00000186469	GNG2	0.0046597	0.172033	14	1.09669		ENSG00000268510	IFNL3P1	0.0228054	0.838523	19	-1.24912		ENSG00000149639	SOGA1	0.0145609	0.530791	20	-1.08762
ENSG00000011426	ANLN	0.00466448	0.172033	7	1.29349		ENSG00000186283	TOR3A	0.0228534	0.838523	1	1.06361		ENSG00000197111	PCBP2	0.0145625	0.530791	12	-1.06871
ENSG00000185909	KLHDC8B	0.00469166	0.172626	3	-1.20419		ENSG00000182557	SPNS3	0.0228768	0.838523	17	-1.0809		ENSG00000166033	HTRA1	0.0145817	0.530791	10	-1.27457
ENSG00000123810	B9D2	0.00474866	0.174312	19	-1.08779		ENSG00000135597	REPS1	0.0229916	0.838523	6	-1.0624		ENSG00000228716	DHFR	0.0145829	0.530791	5	-1.13773
ENSG00000127080	IPPK	0.00478019	0.17468	9	1.14198		ENSG00000108784	NAGLU	0.0231111	0.838523	17	1.0618		ENSG00000223396	RPS10P7	0.0145847	0.530791	1	-1.17251
ENSG00000119777	TMEM214	0.00478114	0.17468	2	1.05441		ENSG00000152253	SPC25	0.0231921	0.838523	2	1.27359		ENSG00000074803	SLC12A1	0.0146903	0.530791	15	-2.11536
ENSG00000196123	KIAA0895L	0.0048089	0.175283	16	1.1958		ENSG00000100034	PPM1F	0.0233149	0.838523	22	-1.07722		ENSG00000043093	DCUN1D1	0.0146985	0.530791	3	-1.06651
ENSG00000105223	PLD3	0.00486763	0.177009	19	-1.09082		ENSG00000173137	ADCK5	0.0233326	0.838523	8	1.09663		ENSG00000207808	MIR27A	0.0147394	0.530791	19	-1.2586
ENSG00000078142	PIK3C3	0.00488236	0.177131	18	-1.06395		ENSG00000154227	CERS3	0.0233532	0.838523	15	-1.24017		ENSG00000178927	C17orf62	0.0147565	0.530791	17	1.05364
ENSG00000110880	CORO1C	0.00493148	0.178497	12	-1.0633		ENSG00000269680		0.0234635	0.838523	19	1.24683		ENSG00000187866	FAM122A	0.0148115	0.530791	9	-1.04199
ENSG00000175866	BAIAP2	0.00497764	0.179148	17	-1.16463		ENSG00000161091	MFSD12	0.0234936	0.838523	19	-1.05558		ENSG00000087237	CETP	0.0148484	0.530791	16	-1.19406
ENSG00000196352	CD55	0.00498828	0.179148	1	-1.14159		ENSG00000008128	CDK11A	0.0234967	0.838523	1	1.19517		ENSG00000133401	PDZD2	0.014903	0.530791	5	-1.13738
ENSG00000153827	TRIP12	0.00499405	0.179148	2	1.04521		ENSG00000145241	CENPC	0.0235132	0.838523	4	-1.05065		ENSG00000163755	HPS3	0.0149165	0.530791	3	1.05138
ENSG00000107263	RAPGEF1	0.00499551	0.179148	9	1.06859		ENSG00000186806	VSIG10L	0.0235761	0.838523	19	1.19832		ENSG00000054267	ARID4B	0.0149196	0.530791	1	1.03796
ENSG00000211679	IGLC3	0.00503769	0.179304	22	1.49707		ENSG00000140543	DET1	0.0237465	0.838523	15	1.06871		ENSG00000187997	C17orf99	0.0149293	0.530791	17	-1.29443
ENSG00000139239	RPL14P1	0.00504498	0.179304	12	-1.10573		ENSG00000155876	RRAGA	0.0237952	0.838523	9	1.03413		ENSG00000180389	ATP5EP2	0.0150231	0.530791	13	-1.23059
ENSG00000211584	SLC48A1	0.00504617	0.179304	12	-1.12616		ENSG00000183742	MACC1	0.0238554	0.838523	7	1.17785		ENSG00000130147	SH3BP4	0.0150331	0.530791	2	-1.15258
ENSG00000109519	GRPEL1	0.00505347	0.179304	4	-1.05801		ENSG00000106012	IQCE	0.0239046	0.838523	7	-1.06852		ENSG00000103942	HOMER2	0.0150431	0.530791	15	-1.19428
ENSG00000198060	MARCH5	0.00506571	0.179304	10	-1.05362		ENSG00000091651	ORC6	0.0239215	0.838523	16	1.16446		ENSG00000100364	KIAA0930	0.0150456	0.530791	22	-1.06567
ENSG00000177943	MAMDC4	0.00506898	0.179304	9	1.2008		ENSG00000185262	UBALD2	0.0239769	0.838523	17	-1.04566		ENSG00000136051	KIAA1033	0.0150802	0.530791	12	1.05154
ENSG00000102893	PHKB	0.00509536	0.179828	16	-1.07554		ENSG00000230207	RPL4P5	0.0239828	0.838523	9	-1.0926		ENSG00000162517	PEF1	0.0151179	0.530791	1	-1.04239
ENSG00000197992	CLEC9A	0.00513161	0.18003	12	-1.3362		ENSG00000152382	TADA1	0.0240148	0.838523	1	-1.04759		ENSG00000148908	RGS10	0.0151425	0.530791	10	-1.1258
ENSG00000114988	LMAN2L	0.00513322	0.18003	2	-1.06406		ENSG00000162490	DRAXIN	0.0240805	0.838523	1	-1.2976		ENSG00000178105	DDX10	0.0151431	0.530791	11	-1.07123
ENSG00000158286	RNF207	0.00513686	0.18003	1	1.3062		ENSG00000100526	CDKN3	0.0240845	0.838523	14	1.20684		ENSG00000175893	ZDHHC21	0.0151716	0.530791	9	1.09208
ENSG00000143390	RFX5	0.0051531	0.18003	1	1.08319		ENSG00000250312	ZNF718	0.0241054	0.838523	4	1.12802		ENSG00000198408	MGEA5	0.0151871	0.530791	10	1.05758
ENSG00000001630	CYP51A1	0.00515893	0.18003	7	1.2935		ENSG00000176274	SLC25A53	0.0241199	0.838523	X	1.0866		ENSG00000265743		0.0152299	0.530791	17	-1.17907
ENSG00000110090	CPT1A	0.00522123	0.181782	11	1.12898		ENSG00000229728		0.0241396	0.838523	20	-1.23161		ENSG00000240005		0.0152444	0.530791	4	-1.42626
ENSG00000140688	C16orf58	0.00524407	0.181782	16	1.08793		ENSG00000011478	QPCTL	0.0241633	0.838523	19	1.09977		ENSG00000061987	MON2	0.0154472	0.535575	12	1.04232
ENSG00000136861	CDK5RAP2	0.00524416	0.181782	9	-1.06927		ENSG00000211651	IGLV1-44	0.0243069	0.838523	22	1.33975		ENSG00000136152	COG3	0.0155927	0.535575	13	1.05712
ENSG00000211952	IGHV4-28	0.00528227	0.181885	14	1.6663		ENSG00000242553		0.0243425	0.838523	21	1.23076		ENSG00000126790	L3HYPDH	0.0156166	0.535575	14	1.18686
ENSG00000166428	PLD4	0.00528707	0.181885	14	-1.18333		ENSG00000164663	USP49	0.0243452	0.838523	6	1.08724		ENSG00000174307	PHLDA3	0.0156208	0.535575	1	-1.25758
ENSG00000112799	LY86	0.005291	0.181885	6	-1.11916		ENSG00000196792	STRN3	0.0243519	0.838523	14	1.05782		ENSG00000149100	EIF3M	0.0156235	0.535575	11	-1.04593
ENSG00000077254	USP33	0.00529387	0.181885	1	1.03696		ENSG00000163946	FAM208A	0.0244573	0.839392	3	1.04311		ENSG00000204267	TAP2	0.0156445	0.535575	6	1.10796
ENSG00000261221	ZNF865	0.00534397	0.182386	19	-1.08956		ENSG00000139618	BRCA2	0.0244887	0.839392	13	1.14979		ENSG00000100479	POLE2	0.0156494	0.535575	14	1.19057
ENSG00000146409	SLC18B1	0.00534491	0.182386	6	-1.11562		ENSG00000172059	KLF11	0.0245389	0.839392	2	1.07358		ENSG00000258889	NA	0.0156571	0.535575	NA	-1.11103
ENSG00000197969	VPS13A	0.00535364	0.182386	9	1.08559		ENSG00000025772	TOMM34	0.0247378	0.844341	20	1.07724		ENSG00000168890	TMEM150A	0.0157069	0.535781	2	-1.06404
ENSG00000130147	SH3BP4	0.00535534	0.182386	2	-1.19616		ENSG00000137815	RTF1	0.0250126	0.851853	15	-1.03785		ENSG00000163644	PPM1K	0.0157326	0.535781	4	1.10364
ENSG00000159069	FBXW5	0.00538188	0.18289	9	1.05194		ENSG00000185716	C16orf52	0.0251295	0.853965	16	1.07163		ENSG00000266356		0.0157919	0.535781	17	-1.29029
ENSG00000047346	FAM214A	0.00541974	0.183775	15	1.06796		ENSG00000266865		0.0254279	0.862223	17	1.15264		ENSG00000258929		0.0158939	0.535781	14	1.15878
ENSG00000143630	HCN3	0.00546905	0.184771	1	1.22365		ENSG00000236304		0.025606	0.863889	11	-1.3195		ENSG00000170515	PA2G4	0.0159231	0.535781	12	-1.056
ENSG00000159720	ATP6V0D1	0.00548628	0.184771	16	-1.07675		ENSG00000120913	PDLIM2	0.025608	0.863889	8	-1.04076		ENSG00000226393	IFNA20P	0.0159398	0.535781	9	1.22675
ENSG00000211771	TRBJ2-7	0.00549096	0.184771	7	1.2874		ENSG00000105607	GCDH	0.0256436	0.863889	19	-1.05091		ENSG00000186432	KPNA4	0.0159481	0.535781	3	-1.04193
ENSG00000103510	KAT8	0.00550842	0.184771	16	-1.05588		ENSG00000179218	CALR	0.0257738	0.866402	19	1.06947		ENSG00000174456	C12orf76	0.0159683	0.535781	12	-1.10956
ENSG00000139970	RTN1	0.00550846	0.184771	14	-1.14681		ENSG00000135090	TAOK3	0.0259267	0.869662	12	-1.02748		ENSG00000259479		0.0160016	0.535781	15	-1.13965
ENSG00000144848	ATG3	0.00559557	0.186896	3	-1.06839		ENSG00000138190	EXOC6	0.0262686	0.874284	10	-1.05506		ENSG00000150753	CCT5	0.0160073	0.535781	5	-1.04049
ENSG00000177105	RHOG	0.00562394	0.186896	11	-1.05032		ENSG00000099949	LZTR1	0.0263212	0.874284	22	1.05419		ENSG00000178057	NDUFAF3	0.0160583	0.536334	3	-1.07512
ENSG00000139372	TDG	0.00562489	0.186896	12	1.05187		ENSG00000006744	ELAC2	0.0263249	0.874284	17	1.04279		ENSG00000124532	MRS2	0.0161365	0.536743	6	1.05333
ENSG00000103047	TANGO6	0.00563993	0.186896	16	-1.06282		ENSG00000119655	NPC2	0.026332	0.874284	14	-1.05303		ENSG00000178685	PARP10	0.0162339	0.536743	8	1.1007
ENSG00000242472	IGHJ5	0.0056464	0.186896	14	1.43985		ENSG00000196151	WDSUB1	0.0263454	0.874284	2	1.08517		ENSG00000134326	CMPK2	0.0162348	0.536743	2	1.40571
ENSG00000175063	UBE2C	0.00565033	0.186896	20	1.25307		ENSG00000120071	KANSL1	0.0267412	0.874627	17	-1.04284		ENSG00000023191	RNH1	0.0162876	0.536743	11	-1.06531
ENSG00000123975	CKS2	0.00565589	0.186896	9	1.13863		ENSG00000248538		0.0268922	0.874627	8	-2.29982		ENSG00000260719		0.0163468	0.536743	16	1.10526
ENSG00000171471	MAP1LC3B2	0.00574748	0.189521	12	-1.09539		ENSG00000196565	HBG2	0.0268925	0.874627	11	-1.66009		ENSG00000179409	GEMIN4	0.0163532	0.536743	17	-1.05709
ENSG00000076382	SPAG5	0.00577259	0.189946	17	1.28546		ENSG00000076382	SPAG5	0.0269167	0.874627	17	1.1992		ENSG00000155254	MARVELD1	0.016437	0.536743	10	-1.10825
ENSG00000144426	NBEAL1	0.00578895	0.190083	2	1.20018		ENSG00000077254	USP33	0.0269544	0.874627	1	1.02675		ENSG00000178966	RMI1	0.0164459	0.536743	9	1.05853
ENSG00000180979	LRRC57	0.00581029	0.190382	15	1.07035		ENSG00000120925	RNF170	0.026977	0.874627	8	1.0451		ENSG00000157388	CACNA1D	0.0164633	0.536743	3	-1.1678
ENSG00000211670	IGLV3-9	0.0058483	0.191225	22	1.54372		ENSG00000156650	KAT6B	0.0269957	0.874627	10	-1.04789		ENSG00000225886		0.0164865	0.536743	1	1.60946
ENSG00000106991	ENG	0.00586148	0.191254	9	-1.10629		ENSG00000166478	ZNF143	0.0270104	0.874627	11	-1.03559		ENSG00000138386	NAB1	0.0165062	0.536743	2	1.06861
ENSG00000137801	THBS1	0.00590132	0.19164	15	-1.36775		ENSG00000247596	TWF2	0.0270874	0.874627	3	-1.04582		ENSG00000059758	CDK17	0.016533	0.536743	12	1.0472
ENSG00000165948	IFI27L1	0.00591505	0.19164	14	1.2177		ENSG00000169442	CD52	0.0271331	0.874627	1	1.08454		ENSG00000169116	PARM1	0.016559	0.536743	4	1.21958
ENSG00000180758	GPR157	0.00592525	0.19164	1	-1.14772		ENSG00000189057	FAM111B	0.0271453	0.874627	11	1.23512		ENSG00000180233	ZNRF2	0.0166466	0.536743	7	1.06469
ENSG00000136261	BZW2	0.00593242	0.19164	7	-1.07687		ENSG00000177738		0.0272442	0.874627	5	-1.07066		ENSG00000196878	LAMB3	0.0166473	0.536743	1	-1.17141
ENSG00000243238	IGKV2-30	0.00593873	0.19164	2	1.65322		ENSG00000230006	ANKRD36BP2	0.0272612	0.874627	2	1.35569		ENSG00000255240		0.016651	0.536743	11	-1.21373
ENSG00000157557	ETS2	0.00595421	0.19164	21	-1.08536		ENSG00000159399	HK2	0.0272917	0.874627	2	-1.07417		ENSG00000183444	OR7E38P	0.0166568	0.536743	7	-1.14212
ENSG00000262874	C19orf84	0.00597809	0.19164	19	1.32129		ENSG00000156171	DRAM2	0.0274563	0.874627	1	-1.06873		ENSG00000112977	DAP	0.0167193	0.537358	5	-1.06737
ENSG00000225224		0.00597905	0.19164	7	-1.3208		ENSG00000226777	KIAA0125	0.027513	0.874627	14	1.16791		ENSG00000197632	SERPINB2	0.0167452	0.537358	18	-1.19131
ENSG00000090554	FLT3LG	0.00598414	0.19164	19	-1.11955		ENSG00000084072	PPIE	0.0275152	0.874627	1	-1.05765		ENSG00000162736	NCSTN	0.0167812	0.537358	1	-1.04891
ENSG00000135838	NPL	0.00599659	0.191645	1	-1.09484		ENSG00000133794	ARNTL	0.0275601	0.874627	11	1.05675		ENSG00000120875	DUSP4	0.0168981	0.537358	8	1.20796
ENSG00000167549	CORO6	0.00604319	0.192738	17	1.27199		ENSG00000105501	SIGLEC5	0.0276021	0.874627	19	-1.1503		ENSG00000173566	NUDT18	0.0169191	0.537358	8	1.09187
ENSG00000234500		0.0061196	0.193563	7	1.30583		ENSG00000165521	EML5	0.0276462	0.874627	14	1.08498		ENSG00000074964	ARHGEF10L	0.0169387	0.537358	1	-1.06869
ENSG00000099889	ARVCF	0.00613169	0.193563	22	1.25588		ENSG00000087995	METTL2A	0.027687	0.874627	17	-1.0602		ENSG00000126247	CAPNS1	0.0169682	0.537358	19	-1.06041
ENSG00000167632	TRAPPC9	0.00613213	0.193563	8	-1.13485		ENSG00000088451	TGDS	0.0277705	0.874627	13	1.04787		ENSG00000103168	TAF1C	0.0169832	0.537358	16	1.07958
ENSG00000168301	KCTD6	0.00613357	0.193563	3	-1.08419		ENSG00000025293	PHF20	0.027848	0.874627	20	-1.03289		ENSG00000216775		0.0169867	0.537358	6	1.30554
ENSG00000146410	MTFR2	0.00615943	0.193563	6	1.21263		ENSG00000080986	NDC80	0.0278831	0.874627	18	1.10964		ENSG00000108599	AKAP10	0.0171061	0.539202	17	1.05234
ENSG00000175463	TBC1D10C	0.00616809	0.193563	11	1.08787		ENSG00000104093	DMXL2	0.0279684	0.874627	15	1.09156		ENSG00000116044	NFE2L2	0.0171142	0.539202	2	-1.03441
ENSG00000248936		0.00616859	0.193563	4	1.32632		ENSG00000167874	TMEM88	0.0279895	0.874627	17	-1.11842		ENSG00000118473	SGIP1	0.0173184	0.541066	1	-1.30168
ENSG00000105732	ZNF574	0.00617894	0.193563	19	-1.07494		ENSG00000119333	WDR34	0.0280055	0.874627	9	1.15317		ENSG00000238164		0.0173204	0.541066	1	1.11788
ENSG00000078053	AMPH	0.00619896	0.193563	7	1.22038		ENSG00000170456	DENND5B	0.0280331	0.874627	12	1.18983		ENSG00000146143	PRIM2	0.0173411	0.541066	6	-1.06693
ENSG00000211891	IGHE	0.00620019	0.193563	14	1.88459		ENSG00000264968		0.0280697	0.874627	17	-1.27711		ENSG00000233665		0.0173737	0.541066	10	1.23018
ENSG00000171135	JAGN1	0.00620688	0.193563	3	-1.05819		ENSG00000164117	FBXO8	0.0281389	0.874627	4	-1.0391		ENSG00000143390	RFX5	0.0173924	0.541066	1	1.06434
ENSG00000170089		0.00621829	0.193563	5	-1.20531		ENSG00000173638	SLC19A1	0.028218	0.874627	21	-1.05704		ENSG00000144959	NCEH1	0.0174237	0.541066	3	-1.07065
ENSG00000242779	ZNF702P	0.00623377	0.193657	19	1.33781		ENSG00000205810	KLRC3	0.0282205	0.874627	12	1.33579		ENSG00000246705	H2AFJ	0.0175045	0.541066	12	-1.0953
ENSG00000116985	BMP8B	0.00625593	0.193959	1	1.19727		ENSG00000158286	RNF207	0.0282492	0.874627	1	1.20723		ENSG00000088827	SIGLEC1	0.0175286	0.541066	20	1.47406
ENSG00000078177	N4BP2	0.00629181	0.194683	4	1.08297		ENSG00000198911	SREBF2	0.0282663	0.874627	22	1.05111		ENSG00000242779	ZNF702P	0.017531	0.541066	19	1.26166
ENSG00000205810	KLRC3	0.00631117	0.194895	12	1.45923		ENSG00000132646	PCNA	0.0285518	0.879636	20	1.04661		ENSG00000178852	EFCAB13	0.0175576	0.541066	17	1.18058
ENSG00000234616	JRK	0.00635831	0.195962	8	1.0554		ENSG00000072571	HMMR	0.0285646	0.879636	5	1.20738		ENSG00000130725	UBE2M	0.0175681	0.541066	19	-1.04458
ENSG00000198168	SVIP	0.00639962	0.196082	11	-1.09925		ENSG00000138399	FASTKD1	0.0285978	0.879636	2	1.06717		ENSG00000132950	ZMYM5	0.0175905	0.541066	13	1.05097
ENSG00000111321	LTBR	0.00640377	0.196082	12	-1.08024		ENSG00000110880	CORO1C	0.0289198	0.886149	12	-1.04452		ENSG00000203326	ZNF525	0.0176524	0.541126	19	1.11927
ENSG00000167874	TMEM88	0.00640728	0.196082	17	-1.16302		ENSG00000266718		0.0290852	0.886149	17	1.19071		ENSG00000056558	TRAF1	0.017662	0.541126	9	1.08466
ENSG00000123989	CHPF	0.00641261	0.196082	2	1.18194		ENSG00000231475	IGHV4-31	0.0291425	0.886149	14	1.36213		ENSG00000120217	CD274	0.0177981	0.543246	9	1.23167
ENSG00000176986	SEC24C	0.00647226	0.197443	10	1.0468		ENSG00000149489	ROM1	0.0291924	0.886149	11	-1.15468		ENSG00000197948	FCHSD1	0.0178011	0.543246	5	1.0731
ENSG00000177853	ZNF518A	0.00648248	0.197443	10	1.06389		ENSG00000166986	MARS	0.0292945	0.886149	12	1.04775		ENSG00000100483	VCPKMT	0.0178475	0.543598	14	1.09722
ENSG00000103707	MTFMT	0.00650044	0.197603	15	-1.08228		ENSG00000175110	MRPS22	0.0293167	0.886149	3	-1.03795		ENSG00000183309	ZNF623	0.018017	0.54769	8	1.07725
ENSG00000138442	WDR12	0.00662517	0.201002	2	1.07749		ENSG00000119004	CYP20A1	0.0293369	0.886149	2	-1.05729		ENSG00000115216	NRBP1	0.0180727	0.54785	2	-1.03125
ENSG00000229474	PATL2	0.0066829	0.202359	15	1.21048		ENSG00000165181	C9orf84	0.029373	0.886149	9	-1.24747		ENSG00000144504	ANKMY1	0.0182328	0.54785	2	1.07436
ENSG00000105486	LIG1	0.00671897	0.20296	19	1.0792		ENSG00000254429		0.0294013	0.886149	11	-1.09011		ENSG00000257800	FNBP1P1	0.018253	0.54785	2	1.22936
ENSG00000140386	SCAPER	0.00672881	0.20296	15	-1.07566		ENSG00000174842	GLMN	0.0294068	0.886149	1	1.06195		ENSG00000083444	PLOD1	0.0182845	0.54785	1	-1.08587
ENSG00000062822	POLD1	0.00674936	0.203186	19	1.06501		ENSG00000182405	PGBD4	0.0294358	0.886149	15	1.15585		ENSG00000167985	SDHAF2	0.018359	0.54785	11	-1.06362
ENSG00000134242	PTPN22	0.00678917	0.20399	1	1.09427		ENSG00000153066	TXNDC11	0.0295075	0.886191	16	1.05708		ENSG00000167664	TMIGD2	0.0183633	0.54785	19	-1.17433
ENSG00000237424	FOXD2-AS1	0.00682701	0.204731	1	1.16522		ENSG00000234616	JRK	0.0295511	0.886191	8	1.03895		ENSG00000065308	TRAM2	0.0185701	0.54785	6	1.07205
ENSG00000182405	PGBD4	0.00686737	0.204888	15	1.22016		ENSG00000174106	LEMD3	0.0296173	0.88647	12	1.03267		ENSG00000260804		0.0185985	0.54785	2	-1.10411
ENSG00000137944	CCBL2	0.00686919	0.204888	1	-1.0736		ENSG00000163755	HPS3	0.0298466	0.889976	3	1.0451		ENSG00000163781	TOPBP1	0.0186001	0.54785	3	1.04425
ENSG00000229344		0.00687172	0.204888	1	-2.87535		ENSG00000172339	ALG14	0.0298489	0.889976	1	1.1341		ENSG00000008128	CDK11A	0.0186379	0.54785	1	1.20578
ENSG00000114784	EIF1B	0.00692256	0.206009	3	-1.0836		ENSG00000106462	EZH2	0.029907	0.890004	7	1.08417		ENSG00000049759	NEDD4L	0.0186481	0.54785	18	-1.18805
ENSG00000237429		0.0069544	0.206232	1	1.30929		ENSG00000112941	PAPD7	0.0299806	0.890492	5	1.04382		ENSG00000049239	H6PD	0.0186612	0.54785	1	1.06913
ENSG00000173085	COQ2	0.00695656	0.206232	4	-1.09831		ENSG00000211804	TRDV1	0.030363	0.900133	14	1.34539		ENSG00000138496	PARP9	0.0186663	0.54785	3	1.12747
ENSG00000175544	CABP4	0.00697501	0.206264	11	1.27155		ENSG00000105778	AVL9	0.030535	0.901112	7	-1.02996		ENSG00000057757	PITHD1	0.0186685	0.54785	1	-1.05046
ENSG00000106341	PPP1R17	0.00699763	0.206264	7	1.45019		ENSG00000178467	P4HTM	0.0305634	0.901112	3	1.06295		ENSG00000032219	ARID4A	0.0186768	0.54785	14	1.04282
ENSG00000136010	ALDH1L2	0.00700599	0.206264	12	1.29627		ENSG00000170542	SERPINB9	0.0305697	0.901112	6	1.067		ENSG00000126262	FFAR2	0.0186825	0.54785	19	1.11054
ENSG00000105270	CLIP3	0.0070116	0.206264	19	1.2219		ENSG00000087074	PPP1R15A	0.0306535	0.901873	19	-1.05893		ENSG00000225231		0.0186945	0.54785	12	1.75834
ENSG00000084093	REST	0.00702439	0.206264	4	1.04026		ENSG00000106404	CLDN15	0.0312	0.912637	7	1.07638		ENSG00000183474	GTF2H2C	0.018705	0.54785	5	1.11932
ENSG00000145247	OCIAD2	0.00703713	0.206264	4	-1.08921		ENSG00000122779	TRIM24	0.0312062	0.912637	7	-1.0555		ENSG00000130702	LAMA5	0.0187224	0.54785	20	1.24465
ENSG00000172965	MIR4435-1HG	0.00706265	0.206395	2	-1.159		ENSG00000158636	C11orf30	0.0312435	0.912637	11	-1.04138		ENSG00000167641	PPP1R14A	0.0187405	0.54785	19	-1.24615
ENSG00000244560		0.00706815	0.206395	7	1.34182		ENSG00000180549	FUT7	0.0312715	0.912637	9	-1.08475		ENSG00000205413	SAMD9	0.018797	0.54785	7	1.11876
ENSG00000083937	CHMP2B	0.00710446	0.206408	3	-1.04341		ENSG00000123810	B9D2	0.0313125	0.912637	19	-1.06056		ENSG00000142920	ADC	0.0189403	0.54785	1	-1.149
ENSG00000198538	ZNF28	0.00711612	0.206408	19	1.08694		ENSG00000110777	POU2AF1	0.0313826	0.912971	11	1.22129		ENSG00000152784	PRDM8	0.0189738	0.54785	4	1.10358
ENSG00000137720	C11orf1	0.00712794	0.206408	11	-1.12001		ENSG00000146112	PPP1R18	0.031472	0.913861	6	-1.03376		ENSG00000144647	POMGNT2	0.0189933	0.54785	3	-1.07645
ENSG00000137770	CTDSPL2	0.00714037	0.206408	15	1.05715		ENSG00000175054	ATR	0.0315827	0.91537	3	1.05011		ENSG00000108774	RAB5C	0.0190036	0.54785	17	-1.03815
ENSG00000088882	CPXM1	0.0071447	0.206408	20	1.38081		ENSG00000260742		0.0316963	0.915403	2	1.15014		ENSG00000143179	UCK2	0.019018	0.54785	1	-1.07916
ENSG00000255139		0.00714817	0.206408	11	1.29668		ENSG00000231113		0.0317471	0.915403	6	-1.07853		ENSG00000121775	TMEM39B	0.019053	0.54785	1	-1.05416
ENSG00000185800	DMWD	0.00717409	0.20675	19	1.11526		ENSG00000177359		0.0317603	0.915403	12	1.57439		ENSG00000142102	ATHL1	0.0190873	0.54785	11	1.14875
ENSG00000240219		0.00718656	0.20675	1	1.22764		ENSG00000136122	BORA	0.0319978	0.918765	13	1.0656		ENSG00000135148	TRAFD1	0.0191158	0.54785	12	1.0648
ENSG00000100442	FKBP3	0.0072171	0.207245	14	1.07965		ENSG00000170089		0.0320234	0.918765	5	-1.14621		ENSG00000090920	FCGBP	0.0191773	0.54785	19	-1.25748
ENSG00000173327	MAP3K11	0.00728828	0.208904	11	-1.05491		ENSG00000110583	NAA40	0.0320541	0.918765	11	1.0648		ENSG00000202441	RNY4P10	0.019197	0.54785	6	1.23158
ENSG00000167985	SDHAF2	0.00733668	0.2094	11	-1.07869		ENSG00000163041	H3F3A	0.0322103	0.918827	1	-1.05553		ENSG00000171735	CAMTA1	0.0192806	0.54785	1	-1.11743
ENSG00000114023	FAM162A	0.00734306	0.2094	3	-1.06546		ENSG00000234072		0.0322144	0.918827	2	1.12487		ENSG00000132471	WBP2	0.0192928	0.54785	17	-1.05489
ENSG00000174915	PTDSS2	0.00736454	0.2094	11	-1.08417		ENSG00000166479	TMX3	0.0322333	0.918827	18	1.03885		ENSG00000109099	PMP22	0.0193093	0.54785	17	-1.21923
ENSG00000129696	TTI2	0.00737155	0.2094	8	-1.06742		ENSG00000187815	ZFP69	0.0323096	0.919319	1	1.06253		ENSG00000096401	CDC5L	0.0193418	0.54785	6	-1.03001
ENSG00000184277	TM2D3	0.00738299	0.2094	15	-1.10157		ENSG00000182504	CEP97	0.0325037	0.920626	3	1.06435		ENSG00000234902		0.0193511	0.54785	2	-1.26346
ENSG00000166446	CDYL2	0.00738632	0.2094	16	1.21469		ENSG00000260766		0.0325156	0.920626	1	1.10748		ENSG00000129518	EAPP	0.01944	0.54785	14	1.03865
ENSG00000065457	ADAT1	0.00745989	0.211101	16	1.10668		ENSG00000129696	TTI2	0.032533	0.920626	8	-1.04859		ENSG00000270143		0.0194405	0.54785	19	-1.19213
ENSG00000232208		0.00749234	0.211635	1	-1.4648		ENSG00000189067	LITAF	0.032632	0.921749	16	-1.04897		ENSG00000269887		0.0194556	0.54785	1	-1.30458
ENSG00000122188	LAX1	0.00752266	0.212106	1	1.11715		ENSG00000099251	HSD17B7P2	0.0327925	0.923405	10	-1.14942		ENSG00000067066	SP100	0.0194741	0.54785	2	1.07424
ENSG00000185875	THNSL1	0.00755644	0.212673	10	-1.11506		ENSG00000172613	RAD9A	0.0329414	0.923405	11	1.04924		ENSG00000253540	FAM86HP	0.0194836	0.54785	3	1.22911
ENSG00000116729	WLS	0.00758153	0.212995	1	-1.2433		ENSG00000120008	WDR11	0.0329688	0.923405	10	1.06804		ENSG00000127399	LRRC61	0.0195948	0.54785	7	-1.09361
ENSG00000168152	THAP9	0.00761069	0.213428	4	1.11292		ENSG00000166925	TSC22D4	0.0330342	0.923405	7	-1.02876		ENSG00000240859		0.0196105	0.54785	7	-1.14253
ENSG00000141568	FOXK2	0.00763504	0.213726	17	1.06185		ENSG00000178445	GLDC	0.0330462	0.923405	9	1.42369		ENSG00000168944	CEP120	0.0196646	0.54785	5	1.04191
ENSG00000168329	CX3CR1	0.00766539	0.214099	3	1.17251		ENSG00000123095	BHLHE41	0.0330631	0.923405	12	1.25988		ENSG00000229474	PATL2	0.0196732	0.54785	15	1.165
ENSG00000101336	HCK	0.00767588	0.214099	20	-1.06639		ENSG00000138160	KIF11	0.0332239	0.923405	10	1.12937		ENSG00000120725	SIL1	0.0196761	0.54785	5	-1.06706
ENSG00000111196	MAGOHB	0.00771878	0.214419	12	-1.09272		ENSG00000104824	HNRNPL	0.0332404	0.923405	19	1.0414		ENSG00000168268	NT5DC2	0.019715	0.54785	3	1.18857
ENSG00000006534	ALDH3B1	0.00773634	0.214419	11	-1.07889		ENSG00000164211	STARD4	0.0332937	0.923405	5	1.08702		ENSG00000232187	FTH1P7	0.0197554	0.54785	13	-1.07687
ENSG00000167468	GPX4	0.0077395	0.214419	19	-1.09258		ENSG00000181852	RNF41	0.0333393	0.923405	12	-1.03937		ENSG00000100324	TAB1	0.019804	0.54785	22	-1.03928
ENSG00000121350	PYROXD1	0.00774245	0.214419	12	1.09961		ENSG00000172367	PDZD3	0.0333432	0.923405	11	-1.20653		ENSG00000144306	SCRN3	0.0198133	0.54785	2	1.05195
ENSG00000166562	SEC11C	0.00776866	0.21468	18	1.1248		ENSG00000137338	PGBD1	0.0334515	0.92476	6	1.15276		ENSG00000095787	WAC	0.0198316	0.54785	10	-1.03089
ENSG00000162888	C1orf147	0.00779107	0.21468	1	1.2821		ENSG00000092847	AGO1	0.0337052	0.930121	1	-1.03311		ENSG00000106346	USP42	0.0198883	0.54785	7	1.04579
ENSG00000117758	STX12	0.00779325	0.21468	1	-1.04745		ENSG00000100764	PSMC1	0.0338421	0.931329	14	-1.03538		ENSG00000205352	PRR13	0.019921	0.54785	12	-1.05698
ENSG00000178338	ZNF354B	0.00781396	0.21487	5	1.14374		ENSG00000163882	POLR2H	0.0339022	0.931329	3	1.05691		ENSG00000131100	ATP6V1E1	0.0199709	0.54785	22	-1.03726
ENSG00000134243	SORT1	0.00787056	0.216045	1	-1.09376		ENSG00000054983	GALC	0.0339317	0.931329	14	1.0499		ENSG00000172780	RAB43	0.0199929	0.54785	3	1.1289
ENSG00000162777	DENND2D	0.0078981	0.216419	1	1.07515		ENSG00000033867	SLC4A7	0.0339884	0.931329	3	1.06186		ENSG00000168237	GLYCTK	0.0200605	0.54785	3	1.08697
ENSG00000182319		0.00791338	0.216457	8	-1.12265		ENSG00000123473	STIL	0.0341375	0.932551	1	1.1392		ENSG00000031698	SARS	0.0200638	0.54785	1	-1.03312
ENSG00000116752	BCAS2	0.00794497	0.216648	1	-1.05678		ENSG00000211663	IGLV3-19	0.0341528	0.932551	22	1.32037		ENSG00000198467	TPM2	0.0200786	0.54785	9	-1.16963
ENSG00000168237	GLYCTK	0.00794821	0.216648	3	1.10932		ENSG00000165632	TAF3	0.0342214	0.932788	10	-1.04591		ENSG00000156869	FRRS1	0.0200991	0.54785	1	-1.13067
ENSG00000163719	MTMR14	0.00797679	0.217047	3	-1.03699		ENSG00000260196		0.0344199	0.935205	11	-1.16409		ENSG00000152409	JMY	0.0201665	0.548213	5	1.04777
ENSG00000240785	RPL36AP21	0.0080015	0.217339	5	-1.23053		ENSG00000260091		0.0344302	0.935205	4	1.24405		ENSG00000211934	IGHV1-2	0.0202005	0.548213	14	1.38059
ENSG00000120137	PANK3	0.00803883	0.217572	5	1.11798		ENSG00000132465	IGJ	0.0345433	0.935418	4	1.38388		ENSG00000170266	GLB1	0.0202181	0.548213	3	-1.04614
ENSG00000105173	CCNE1	0.00804003	0.217572	19	1.24382		ENSG00000172954	LCLAT1	0.0346099	0.935418	2	-1.0902		ENSG00000165156	ZHX1	0.0202902	0.548662	8	-1.04284
ENSG00000162241	SLC25A45	0.00805201	0.217572	11	1.08468		ENSG00000176853	FAM91A1	0.0346184	0.935418	8	1.0366		ENSG00000211599	IGKV5-2	0.0203174	0.548662	2	1.38965
ENSG00000124203	ZNF831	0.00808605	0.218113	20	1.0818		ENSG00000238201		0.0348077	0.936999	2	-1.24906		ENSG00000119725	ZNF410	0.0203404	0.548662	14	1.23427
ENSG00000172613	RAD9A	0.00810124	0.218145	11	1.06768		ENSG00000261754		0.0348577	0.936999	19	-1.14915		ENSG00000158270	COLEC12	0.0204062	0.549484	18	-1.26349
ENSG00000180917	CMTR2	0.00813186	0.218443	16	1.0629		ENSG00000182179	UBA7	0.0349973	0.936999	3	1.06357		ENSG00000170677	SOCS6	0.0204957	0.549697	18	-1.08092
ENSG00000099899	TRMT2A	0.00814038	0.218443	22	1.07523		ENSG00000258289	CHURC1	0.0350731	0.936999	14	1.14065		ENSG00000213020	ZNF611	0.0205243	0.549697	19	1.07296
ENSG00000254709	IGLL5	0.00821273	0.219639	22	1.53583		ENSG00000034063	UHRF1	0.0352612	0.936999	19	1.11397		ENSG00000106404	CLDN15	0.0205407	0.549697	7	1.08334
ENSG00000162877	PM20D1	0.00821895	0.219639	1	1.30486		ENSG00000102780	DGKH	0.0352853	0.936999	13	1.16973		ENSG00000099139	PCSK5	0.0206031	0.549697	9	-1.09227
ENSG00000074370	ATP2A3	0.00822728	0.219639	17	1.05108		ENSG00000179296	CTGLF12P	0.0353401	0.936999	10	1.21085		ENSG00000131876	SNRPA1	0.0206282	0.549697	15	1.06618
ENSG00000116260	QSOX1	0.00829379	0.221035	1	-1.09773		ENSG00000103168	TAF1C	0.0353421	0.936999	16	1.06966		ENSG00000183520	UTP11L	0.0206607	0.549697	1	-1.05021
ENSG00000198554	WDHD1	0.00833134	0.221656	14	1.11357		ENSG00000122882	ECD	0.0353837	0.936999	10	-1.03515		ENSG00000175376	EIF1AD	0.0206613	0.549697	11	-1.03782
ENSG00000160856	FCRL3	0.00835431	0.221888	1	1.23656		ENSG00000229191		0.035399	0.936999	1	-1.1672		ENSG00000143228	NUF2	0.0208305	0.553252	1	1.17271
ENSG00000163507	KIAA1524	0.00844015	0.223476	3	1.20086		ENSG00000170266	GLB1	0.0355669	0.936999	3	-1.04215		ENSG00000211594	IGKJ4	0.0208948	0.554015	2	1.30153
ENSG00000153982	GDPD1	0.00844489	0.223476	17	1.13547		ENSG00000139239	RPL14P1	0.0356236	0.936999	12	-1.0698		ENSG00000128596	CCDC136	0.0209801	0.55533	7	1.1525
ENSG00000073756	PTGS2	0.00846061	0.223476	1	-1.13166		ENSG00000204160	ZDHHC18	0.0356658	0.936999	1	-1.04892		ENSG00000146112	PPP1R18	0.0210789	0.556997	6	-1.03646
ENSG00000132386	SERPINF1	0.00849557	0.223476	17	-1.16026		ENSG00000165724	ZMYND19	0.0357501	0.936999	9	1.05921		ENSG00000116752	BCAS2	0.0211162	0.557037	1	-1.04364
ENSG00000114354	TFG	0.00849659	0.223476	3	-1.06359		ENSG00000079462	PAFAH1B3	0.0357633	0.936999	19	-1.07532		ENSG00000092964	DPYSL2	0.0212095	0.558323	8	-1.08373
ENSG00000160294	MCM3AP	0.00852226	0.223476	21	1.07825		ENSG00000261737		0.0358745	0.936999	1	-1.18828		ENSG00000211660	IGLV2-23	0.0212621	0.558323	22	1.37187
ENSG00000171596	NMUR1	0.00852256	0.223476	2	1.26606		ENSG00000088448	ANKRD10	0.0360129	0.936999	13	1.05792		ENSG00000244567		0.0213577	0.558323	2	-1.0847
ENSG00000167785	ZNF558	0.00852897	0.223476	19	1.12102		ENSG00000138606	SHF	0.0360157	0.936999	15	-1.1624		ENSG00000152242	C18orf25	0.0213643	0.558323	18	1.05028
ENSG00000183742	MACC1	0.00856969	0.224166	7	1.23687		ENSG00000185404	SP140L	0.0360166	0.936999	2	1.05811		ENSG00000123609	NMI	0.0214028	0.558323	2	1.07142
ENSG00000108179	PPIF	0.00859628	0.224167	10	-1.08147		ENSG00000258929		0.0361359	0.936999	14	1.13386		ENSG00000188191	PRKAR1B	0.0214333	0.558323	7	-1.14159
ENSG00000135334	AKIRIN2	0.00860487	0.224167	6	-1.06693		ENSG00000103707	MTFMT	0.0362626	0.936999	15	-1.05724		ENSG00000211648	IGLV1-47	0.021462	0.558323	22	1.38844
ENSG00000096433	ITPR3	0.00862649	0.224167	6	1.08789		ENSG00000143409	FAM63A	0.0363475	0.936999	1	-1.06111		ENSG00000173812	EIF1	0.0215845	0.558323	17	-1.05269
ENSG00000261269		0.00862734	0.224167	5	-1.22208		ENSG00000259658		0.0363612	0.936999	15	1.17228		ENSG00000132334	PTPRE	0.0215878	0.558323	10	-1.03882
ENSG00000254275		0.00864419	0.224173	8	-1.36314		ENSG00000101343	CRNKL1	0.0363624	0.936999	20	-1.03023		ENSG00000148719	DNAJB12	0.0216287	0.558323	10	-1.03905
ENSG00000111247	RAD51AP1	0.00865639	0.224173	12	1.20131		ENSG00000006576	PHTF2	0.0364883	0.936999	7	1.05268		ENSG00000250696		0.0216307	0.558323	4	1.24801
ENSG00000228782	MRPL45P2	0.00868585	0.224433	17	1.25051		ENSG00000137265	IRF4	0.0365903	0.936999	6	1.11663		ENSG00000160408	ST6GALNAC6	0.0216534	0.558323	9	-1.06461
ENSG00000100554	ATP6V1D	0.00869935	0.224433	14	-1.05825		ENSG00000163704	PRRT3	0.0366061	0.936999	3	1.10093		ENSG00000151090	THRB	0.0217813	0.558323	3	-1.19353
ENSG00000198722	UNC13B	0.00871769	0.224433	9	1.19943		ENSG00000126467	TSKS	0.0366527	0.936999	19	-1.25381		ENSG00000163738	MTHFD2L	0.0218096	0.558323	4	-1.14277
ENSG00000121570	DPPA4	0.00872409	0.224433	3	-1.21516		ENSG00000119977	TCTN3	0.036677	0.936999	10	-1.04532		ENSG00000227218		0.0218171	0.558323	9	-1.24322
ENSG00000175445	LPL	0.00874959	0.224717	8	1.51537		ENSG00000167985	SDHAF2	0.036738	0.936999	11	-1.05562		ENSG00000182383	RPL27AP5	0.0218183	0.558323	5	-1.23197
ENSG00000175390	EIF3F	0.00878121	0.224879	11	-1.12556		ENSG00000150593	PDCD4	0.0367443	0.936999	10	1.05421		ENSG00000118276	B4GALT6	0.0218237	0.558323	18	-1.14621
ENSG00000053371	AKR7A2	0.00878477	0.224879	1	-1.07059		ENSG00000130600	H19	0.0367446	0.936999	11	1.30636		ENSG00000211792	TRAV14DV4	0.0218364	0.558323	14	-1.25216
ENSG00000225783	MIAT	0.00880785	0.225099	22	1.31247		ENSG00000182551	ADI1	0.0367533	0.936999	2	-1.06279		ENSG00000078668	VDAC3	0.0218465	0.558323	8	-1.03897
ENSG00000169738	DCXR	0.00888924	0.226807	17	-1.09797		ENSG00000101751	POLI	0.0370114	0.936999	18	1.083		ENSG00000157445	CACNA2D3	0.0220308	0.561936	3	-1.11444
ENSG00000136824	SMC2	0.00895238	0.228044	9	1.07597		ENSG00000161958	FGF11	0.0370158	0.936999	17	-1.18944		ENSG00000206561	COLQ	0.0220601	0.561936	3	-1.19447
ENSG00000119977	TCTN3	0.00902092	0.229133	10	-1.06308		ENSG00000183785	TUBA8	0.0370813	0.936999	22	1.23837		ENSG00000145354	CISD2	0.0221165	0.562453	4	-1.13393
ENSG00000158480	SPATA2	0.00902456	0.229133	20	-1.06233		ENSG00000183734	ASCL2	0.0371795	0.936999	11	1.13954		ENSG00000146411	SLC2A12	0.0222974	0.566129	6	-1.15218
ENSG00000110042	DTX4	0.00904884	0.229375	11	1.15736		ENSG00000118600	TMEM5	0.0373321	0.936999	12	1.05703		ENSG00000234329		0.0224	0.567807	1	1.22279
ENSG00000039650	PNKP	0.00909284	0.229811	19	1.07533		ENSG00000188191	PRKAR1B	0.0373329	0.936999	7	-1.12888		ENSG00000137692	DCUN1D5	0.0224383	0.567854	11	1.05775
ENSG00000104093	DMXL2	0.00909556	0.229811	15	1.12078		ENSG00000179528	LBX2	0.0375101	0.936999	2	1.21362		ENSG00000136861	CDK5RAP2	0.0225089	0.567867	9	-1.05116
ENSG00000177879	AP3S1	0.00912431	0.229858	5	-1.04906		ENSG00000166881	TMEM194A	0.0375213	0.936999	12	1.07185		ENSG00000001631	KRIT1	0.0225646	0.567867	7	1.05708
ENSG00000101445	PPP1R16B	0.00912699	0.229858	20	1.08294		ENSG00000157895	C12orf43	0.0375382	0.936999	12	-1.05474		ENSG00000177575	CD163	0.0225789	0.567867	12	-1.11185
ENSG00000013583	HEBP1	0.00918796	0.23102	12	-1.10933		ENSG00000138092	CENPO	0.0375548	0.936999	2	1.08909		ENSG00000100580	TMED8	0.0225848	0.567867	14	1.10024
ENSG00000204842	ATXN2	0.00925804	0.232217	12	-1.06049		ENSG00000177556	ATOX1	0.0376352	0.936999	5	-1.06534		ENSG00000198722	UNC13B	0.0226441	0.568439	9	1.15394
ENSG00000176593		0.00926616	0.232217	19	1.21342		ENSG00000114923	SLC4A3	0.0376604	0.936999	2	-1.14669		ENSG00000004700	RECQL	0.0227226	0.569493	12	1.06935
ENSG00000227376	FTH1P16	0.00928031	0.232217	11	-1.18129		ENSG00000224094	RPS24P8	0.0377371	0.936999	3	-1.19879		ENSG00000196358	NTNG2	0.0228542	0.571038	9	1.11955
ENSG00000076513	ANKRD13A	0.00943553	0.235722	12	1.05075		ENSG00000139354	GAS2L3	0.0378388	0.936999	12	-1.12875		ENSG00000178445	GLDC	0.0228888	0.571038	9	1.47738
ENSG00000179296	CTGLF12P	0.00949487	0.236824	10	1.2913		ENSG00000149531	FRG1B	0.0379737	0.936999	20	-1.12637		ENSG00000163565	IFI16	0.0229004	0.571038	1	1.11224
ENSG00000007944	MYLIP	0.00952397	0.237119	6	-1.09708		ENSG00000244459		0.0380791	0.936999	4	-1.09522		ENSG00000248538		0.022956	0.571038	8	-2.11132
ENSG00000196189	SEMA4A	0.00953718	0.237119	1	-1.10349		ENSG00000123136	DDX39A	0.0381932	0.936999	19	1.04587		ENSG00000085999	RAD54L	0.0229677	0.571038	1	1.19817
ENSG00000198001	IRAK4	0.00959696	0.238005	12	1.05464		ENSG00000204498	NFKBIL1	0.0382229	0.936999	6	-1.05479		ENSG00000221829	FANCG	0.0231305	0.574168	9	1.07523
ENSG00000109618	SEPSECS	0.0096034	0.238005	4	1.06542		ENSG00000145723	GIN1	0.0382688	0.936999	5	-1.05648		ENSG00000156414	TDRD9	0.0232094	0.57521	14	-1.25836
ENSG00000100219	XBP1	0.00963308	0.238255	22	1.11018		ENSG00000091490	SEL1L3	0.0382796	0.936999	4	1.09878		ENSG00000072062	PRKACA	0.0233155	0.57659	19	-1.04308
ENSG00000169994	MYO7B	0.00964409	0.238255	2	-1.22839		ENSG00000142627	EPHA2	0.038282	0.936999	1	-1.18257		ENSG00000143162	CREG1	0.0233583	0.57659	1	-1.08686
ENSG00000166451	CENPN	0.00970671	0.238515	16	1.17035		ENSG00000160856	FCRL3	0.0382933	0.936999	1	1.16287		ENSG00000110011	DNAJC4	0.0234048	0.57659	11	-1.0603
ENSG00000189350	FAM179A	0.00971063	0.238515	2	1.21329		ENSG00000107263	RAPGEF1	0.0383058	0.936999	9	1.04606		ENSG00000150456	N6AMT2	0.0234133	0.57659	13	-1.10294
ENSG00000108641	B9D1	0.00972021	0.238515	17	1.26897		ENSG00000166716	ZNF592	0.0384261	0.936999	15	-1.03443		ENSG00000150540	HNMT	0.0234703	0.576698	2	-1.07306
ENSG00000117266	CDK18	0.009734	0.238515	1	-1.19157		ENSG00000232112	TMA7	0.0384626	0.936999	3	-1.07844		ENSG00000162877	PM20D1	0.0234918	0.576698	1	1.24053
ENSG00000145244	CORIN	0.00973432	0.238515	4	1.27913		ENSG00000269996		0.0384939	0.936999	1	-1.08333		ENSG00000112799	LY86	0.0235473	0.57715	6	-1.0865
ENSG00000240376		0.00974655	0.238515	5	-1.10097		ENSG00000075218	GTSE1	0.0384947	0.936999	22	1.20359		ENSG00000175445	LPL	0.0236494	0.57874	8	1.365
ENSG00000157837	SPPL3	0.00978947	0.238701	12	-1.06754		ENSG00000151789	ZNF385D	0.0385442	0.936999	3	1.19934		ENSG00000054179	ENTPD2	0.0238026	0.581575	9	-1.34713
ENSG00000141905	NFIC	0.0097991	0.238701	19	-1.07119		ENSG00000064309	CDON	0.0385636	0.936999	11	-1.15043		ENSG00000154451	GBP5	0.0238969	0.581615	1	1.21954
ENSG00000023191	RNH1	0.00984741	0.238701	11	-1.07619		ENSG00000072062	PRKACA	0.0385659	0.936999	19	-1.03981		ENSG00000099949	LZTR1	0.0239299	0.581615	22	1.05511
ENSG00000125652	ALKBH7	0.00987255	0.238701	19	-1.10449		ENSG00000114988	LMAN2L	0.0386025	0.936999	2	-1.04237		ENSG00000069493	CLEC2D	0.0240545	0.581615	12	1.09017
ENSG00000021300	PLEKHB1	0.00987614	0.238701	11	-1.14674		ENSG00000211952	IGHV4-28	0.0386799	0.936999	14	1.40489		ENSG00000237914		0.0240643	0.581615	20	1.22771
ENSG00000116001	TIA1	0.00988136	0.238701	2	1.09924		ENSG00000179091	CYC1	0.0387555	0.936999	8	1.03658		ENSG00000160789	LMNA	0.0240646	0.581615	1	-1.13635
ENSG00000144021	CIAO1	0.00988396	0.238701	2	1.04303		ENSG00000105516	DBP	0.0388151	0.936999	19	-1.06204		ENSG00000166311	SMPD1	0.0240649	0.581615	11	-1.05847
ENSG00000168904	LRRC28	0.00989016	0.238701	15	-1.11301		ENSG00000162946	DISC1	0.0388894	0.936999	1	-1.08745		ENSG00000211933	IGHV6-1	0.0241214	0.581615	14	1.45108
ENSG00000186642	PDE2A	0.00989872	0.238701	11	1.23355		ENSG00000101445	PPP1R16B	0.0389453	0.936999	20	1.05918		ENSG00000244437	IGKV3-15	0.02416	0.581615	2	1.32043
ENSG00000211890	IGHA2	0.00990755	0.238701	14	1.65481		ENSG00000156395	SORCS3	0.03906	0.936999	10	-1.25596		ENSG00000158887	MPZ	0.024204	0.581615	1	1.11626
ENSG00000164975	SNAPC3	0.00994762	0.239296	9	1.07659		ENSG00000177156	TALDO1	0.0390848	0.936999	11	-1.04021		ENSG00000172830	SSH3	0.0242281	0.581615	11	1.07288
ENSG00000103507	BCKDK	0.0100315	0.240574	16	-1.05991		ENSG00000172167	MTBP	0.0392802	0.936999	8	1.0907		ENSG00000126858	RHOT1	0.0242711	0.581615	17	1.04154
ENSG00000136492	BRIP1	0.0100316	0.240574	17	1.18508		ENSG00000109063	MYH3	0.0394119	0.936999	17	1.12923		ENSG00000079462	PAFAH1B3	0.0243062	0.581615	19	-1.07972
ENSG00000259479		0.0100661	0.241029	15	-1.16731		ENSG00000255139		0.0395058	0.936999	11	1.19415		ENSG00000132952	USPL1	0.0243228	0.581615	13	1.04866
ENSG00000204256	BRD2	0.0100966	0.241389	6	1.04913		ENSG00000150347	ARID5B	0.0395385	0.936999	10	1.08071		ENSG00000060688	SNRNP40	0.0243563	0.581615	1	-1.04279
ENSG00000135069	PSAT1	0.0101346	0.241454	9	1.17629		ENSG00000100036	SLC35E4	0.0396881	0.936999	22	1.12749		ENSG00000074201	CLNS1A	0.0243647	0.581615	11	-1.05554
ENSG00000100296	THOC5	0.0101531	0.241454	22	-1.07024		ENSG00000156508	EEF1A1	0.0397609	0.936999	6	-1.0697		ENSG00000169679	BUB1	0.0244276	0.582221	2	1.22126
ENSG00000204991	SPIRE2	0.0101547	0.241454	16	1.20017		ENSG00000185437	SH3BGR	0.0398596	0.936999	21	-1.17173		ENSG00000205810	KLRC3	0.0244652	0.582226	12	1.33098
ENSG00000215717	TMEM167B	0.010193	0.241454	1	-1.03704		ENSG00000188493	C19orf54	0.0398598	0.936999	19	1.06944		ENSG00000226026		0.0245749	0.582539	1	-1.25455
ENSG00000164611	PTTG1	0.0102046	0.241454	5	1.18761		ENSG00000252609		0.0399153	0.936999	6	1.21299		ENSG00000235609		0.0245905	0.582539	21	-1.1664
ENSG00000115414	FN1	0.0102064	0.241454	2	1.35532		ENSG00000126246	IGFLR1	0.0400772	0.936999	19	-1.16699		ENSG00000136261	BZW2	0.0246338	0.582539	7	-1.05633
ENSG00000198373	WWP2	0.0102079	0.241454	16	-1.05383		ENSG00000068383	INPP5A	0.0402737	0.936999	10	-1.05312		ENSG00000214872	SMTNL1	0.0246342	0.582539	11	1.36789
ENSG00000235316	DUSP8P5	0.0102869	0.242472	10	1.2321		ENSG00000135083	CCNJL	0.0403399	0.936999	5	-1.09856		ENSG00000251399		0.0247088	0.582539	4	-1.28097
ENSG00000227827		0.0102888	0.242472	16	-1.65614		ENSG00000117533	VAMP4	0.040406	0.936999	1	1.03476		ENSG00000107854	TNKS2	0.0247695	0.582539	10	1.03518
ENSG00000167930	ITFG3	0.0103107	0.242472	16	-1.07679		ENSG00000225791	TRAM2-AS1	0.0404319	0.936999	6	1.15858		ENSG00000184678	HIST2H2BE	0.0247852	0.582539	1	-1.13589
ENSG00000177981	ASB8	0.0103133	0.242472	12	-1.03343		ENSG00000112282	MED23	0.0404707	0.936999	6	1.03817		ENSG00000156395	SORCS3	0.0247892	0.582539	10	-1.27377
ENSG00000166478	ZNF143	0.010381	0.243297	11	-1.04537		ENSG00000159842	ABR	0.0405179	0.936999	17	-1.03134		ENSG00000135930	EIF4E2	0.0248152	0.582539	2	-1.03053
ENSG00000106993	CDC37L1	0.0103858	0.243297	9	-1.06062		ENSG00000228495	LINC01013	0.0405912	0.936999	6	-1.27714		ENSG00000072274	TFRC	0.0249573	0.584138	3	1.08157
ENSG00000175387	SMAD2	0.0104045	0.243297	18	-1.07849		ENSG00000145730	PAM	0.0407656	0.936999	5	1.18372		ENSG00000269772		0.0249584	0.584138	10	-1.11117
ENSG00000163599	CTLA4	0.0104109	0.243297	2	1.22267		ENSG00000214114	MYCBP	0.0408602	0.936999	1	1.08505		ENSG00000172795	DCP2	0.0250204	0.584699	5	-1.03561
ENSG00000137343	ATAT1	0.0104934	0.24465	6	1.13913		ENSG00000254777		0.040894	0.936999	8	1.17917		ENSG00000196230	TUBB	0.0250575	0.584699	6	-1.04676
ENSG00000211978	IGHV5-78	0.0105003	0.24465	14	1.34543		ENSG00000124233	SEMG1	0.0409055	0.936999	20	-1.21981		ENSG00000102780	DGKH	0.0251384	0.58571	13	1.18248
ENSG00000138375	SMARCAL1	0.0105652	0.245796	2	-1.05875		ENSG00000095380	NANS	0.0409675	0.936999	9	-1.04669		ENSG00000135052	GOLM1	0.0252101	0.586214	9	-1.09791
ENSG00000159917	ZNF235	0.0106298	0.24693	19	1.08078		ENSG00000241014		0.0409865	0.936999	1	1.10899		ENSG00000132128	LRRC41	0.0252461	0.586214	1	-1.04093
ENSG00000213963		0.0107021	0.248036	2	1.204		ENSG00000263072		0.0410264	0.936999	16	1.07962		ENSG00000136238	RAC1	0.0252731	0.586214	7	-1.04002
ENSG00000106415	GLCCI1	0.0107094	0.248036	7	1.07276		ENSG00000196659	TTC30B	0.041039	0.936999	2	1.09044		ENSG00000004468	CD38	0.0254611	0.58863	4	1.19536
ENSG00000162676	GFI1	0.0107532	0.248681	1	1.20217		ENSG00000198894	CIPC	0.0411094	0.936999	14	1.07745		ENSG00000119397	CNTRL	0.0254815	0.58863	9	1.06036
ENSG00000073050	XRCC1	0.0107799	0.248833	19	-1.05251		ENSG00000103316	CRYM	0.0411285	0.936999	16	-1.32901		ENSG00000107341	UBE2R2	0.0254907	0.58863	9	-1.04757
ENSG00000204882	GPR20	0.0107917	0.248833	8	1.35512		ENSG00000120802	TMPO	0.0411358	0.936999	12	1.0449		ENSG00000069329	VPS35	0.0256373	0.590529	16	-1.0432
ENSG00000119685	TTLL5	0.0108115	0.248898	14	-1.08326		ENSG00000255354		0.0411582	0.936999	8	1.25248		ENSG00000114554	PLXNA1	0.0256775	0.590529	3	1.06597
ENSG00000213326	RPS7P11	0.0108265	0.248898	17	-1.21374		ENSG00000008516	MMP25	0.0411892	0.936999	16	-1.09546		ENSG00000204386	NEU1	0.0256867	0.590529	6	-1.04691
ENSG00000118600	TMEM5	0.0108582	0.249258	12	1.07757		ENSG00000072274	TFRC	0.0413493	0.936999	3	1.0733		ENSG00000154237	LRRK1	0.0257262	0.590563	15	1.0935
ENSG00000138380	CARF	0.0108871	0.249553	2	1.09976		ENSG00000138386	NAB1	0.0413535	0.936999	2	1.05745		ENSG00000164620	RELL2	0.0258841	0.593314	5	1.11388
ENSG00000198162	MAN1A2	0.0109101	0.249713	1	1.04835		ENSG00000164659	KIAA1324L	0.0413603	0.936999	7	1.19856		ENSG00000254838	GVINP1	0.0259872	0.594801	11	1.1255
ENSG00000260828	HMGB3P32	0.0109364	0.249947	16	1.31008		ENSG00000241244	IGKV1D-16	0.0413617	0.936999	2	1.43208		ENSG00000137074	APTX	0.0261655	0.598003	9	-1.04794
ENSG00000243317	C7orf73	0.0109638	0.250206	7	-1.10714		ENSG00000234327		0.0414318	0.936999	17	1.1655		ENSG00000205871	RPS3AP47	0.0262129	0.598116	15	-1.23745
ENSG00000211974	IGHV2-70	0.0109958	0.250568	14	1.55682		ENSG00000116701	NCF2	0.0416608	0.936999	1	-1.0397		ENSG00000132463	GRSF1	0.0262473	0.598116	4	-1.05227
ENSG00000226660	TRBV2	0.0110455	0.251335	7	-1.26239		ENSG00000204149	AGAP6	0.0416699	0.936999	10	1.10032		ENSG00000180938	ZNF572	0.026292	0.598159	8	1.13145
ENSG00000113319	RASGRF2	0.0111117	0.25194	5	-1.1251		ENSG00000113141	IK	0.0416869	0.936999	5	-1.03239		ENSG00000100614	PPM1A	0.0263261	0.598159	14	-1.10107
ENSG00000131149	GSE1	0.0111165	0.25194	16	1.07451		ENSG00000106052	TAX1BP1	0.0417359	0.936999	7	-1.02858		ENSG00000164134	NAA15	0.0264506	0.599565	4	-1.03919
ENSG00000163041	H3F3A	0.0111535	0.25194	1	-1.07309		ENSG00000118508	RAB32	0.0418819	0.936999	6	-1.05511		ENSG00000139726	DENR	0.026465	0.599565	12	-1.03395
ENSG00000145734	BDP1	0.0111559	0.25194	5	1.07243		ENSG00000131944	C19orf40	0.0419554	0.936999	19	-1.1265		ENSG00000213995	CARKD	0.0265066	0.599634	13	1.06656
ENSG00000254429		0.0111566	0.25194	11	-1.1143		ENSG00000130787	HIP1R	0.0419615	0.936999	12	1.07186		ENSG00000182473	EXOC7	0.0265931	0.600719	17	1.04675
ENSG00000185716	C16orf52	0.01118	0.25194	16	1.08978		ENSG00000147852	VLDLR	0.0420726	0.936999	9	1.25266		ENSG00000116001	TIA1	0.0266684	0.600744	2	1.07657
ENSG00000101384	JAG1	0.0111898	0.25194	20	-1.1067		ENSG00000001631	KRIT1	0.0421964	0.936999	7	1.04973		ENSG00000087502	ERGIC2	0.026695	0.600744	12	1.06208
ENSG00000181982	CCDC149	0.0112283	0.25194	4	-1.09395		ENSG00000237765	FAM200B	0.042224	0.936999	4	-1.04531		ENSG00000164331	ANKRA2	0.02671	0.600744	5	1.06107
ENSG00000211671	IGLV2-8	0.0112327	0.25194	22	1.66255		ENSG00000142599	RERE	0.0422737	0.936999	1	-1.04443		ENSG00000132676	DAP3	0.0267615	0.600783	1	-1.04192
ENSG00000239951	IGKV3-20	0.011234	0.25194	2	1.44349		ENSG00000135069	PSAT1	0.0422882	0.936999	9	1.12078		ENSG00000112167	SAYSD1	0.0268008	0.600783	6	-1.06015
ENSG00000068028	RASSF1	0.0112702	0.252026	3	1.08501		ENSG00000205220	PSMB10	0.0424899	0.936999	16	-1.04295		ENSG00000204219	TCEA3	0.0268668	0.600783	1	-1.15447
ENSG00000103978	TMEM87A	0.0112857	0.252026	15	-1.04556		ENSG00000241781		0.0425054	0.936999	9	-1.26898		ENSG00000119782	FKBP1B	0.0268681	0.600783	2	-1.21889
ENSG00000099284	H2AFY2	0.0112865	0.252026	10	-1.144		ENSG00000110446	SLC15A3	0.0425209	0.936999	11	-1.05795		ENSG00000182472	CAPN12	0.0269047	0.600783	19	1.20512
ENSG00000140265	ZSCAN29	0.0113673	0.25317	15	1.06019		ENSG00000144791	LIMD1	0.0426217	0.936999	3	1.05879		ENSG00000156471	PTDSS1	0.0269466	0.600854	8	-1.04302
ENSG00000244879	GABPB1-AS1	0.0113702	0.25317	15	1.20094		ENSG00000120896	SORBS3	0.0426218	0.936999	8	-1.07304		ENSG00000188566	NDOR1	0.0270913	0.60241	9	1.0597
ENSG00000138073	PREB	0.011419	0.253707	2	1.04627		ENSG00000249763		0.0426381	0.936999	4	1.23138		ENSG00000185262	UBALD2	0.0271272	0.60241	17	-1.04401
ENSG00000184232	OAF	0.0114269	0.253707	11	-1.09394		ENSG00000181444	ZNF467	0.0426864	0.936999	7	-1.0685		ENSG00000072042	RDH11	0.0271369	0.60241	14	-1.05245
ENSG00000141404	GNAL	0.0114744	0.254399	18	1.18124		ENSG00000109519	GRPEL1	0.0426955	0.936999	4	-1.03836		ENSG00000231025		0.0271712	0.60241	10	-1.07703
ENSG00000214114	MYCBP	0.0115161	0.254959	1	1.11717		ENSG00000078246	TULP3	0.0427237	0.936999	12	1.06774		ENSG00000177034	MTX3	0.0272426	0.60283	5	1.12447
ENSG00000204070	SYS1	0.011536	0.255037	20	-1.04492		ENSG00000178105	DDX10	0.0427332	0.936999	11	-1.05872		ENSG00000105889	STEAP1B	0.0272675	0.60283	7	1.21411
ENSG00000198624	CCDC69	0.011589	0.255845	5	1.05828		ENSG00000156802	ATAD2	0.0427352	0.936999	8	1.04491		ENSG00000116954	RRAGC	0.0274042	0.603349	1	-1.04496
ENSG00000178015	GPR150	0.01162	0.256167	5	1.26064		ENSG00000112851	ERBB2IP	0.0428314	0.936999	5	-1.02479		ENSG00000155849	ELMO1	0.0274138	0.603349	7	-1.05057
ENSG00000255354		0.0116593	0.256198	8	1.36777		ENSG00000230773		0.0428708	0.936999	2	-1.21088		ENSG00000131323	TRAF3	0.0274159	0.603349	14	1.04393
ENSG00000231581	NA	0.0116726	0.256198	NA	-1.25614		ENSG00000120910	PPP3CC	0.0430235	0.936999	8	1.04511		ENSG00000100592	DAAM1	0.0274604	0.603349	14	-1.06425
ENSG00000185262	UBALD2	0.0117094	0.256198	17	-1.05676		ENSG00000107854	TNKS2	0.0430255	0.936999	10	1.0308		ENSG00000176853	FAM91A1	0.0274849	0.603349	8	1.03834
ENSG00000153774	CFDP1	0.0117303	0.256198	16	-1.0685		ENSG00000088325	TPX2	0.0430383	0.936999	20	1.17635		ENSG00000261819		0.0275921	0.603489	16	1.25385
ENSG00000175224	ATG13	0.0117421	0.256198	11	-1.04671		ENSG00000236675	MTX1P1	0.0430505	0.936999	1	-1.05112		ENSG00000050748	MAPK9	0.0276816	0.603489	5	-1.05327
ENSG00000047365	ARAP2	0.011749	0.256198	4	1.1006		ENSG00000053438	NNAT	0.0430836	0.936999	20	1.17661		ENSG00000146830	GIGYF1	0.02769	0.603489	7	1.05488
ENSG00000238528		0.0117597	0.256198	12	1.20107		ENSG00000105443	CYTH2	0.0430911	0.936999	19	-1.0408		ENSG00000255189	GLYATL1P1	0.0277299	0.603489	11	-1.27083
ENSG00000052749	RRP12	0.0117738	0.256198	10	-1.13443		ENSG00000160588	MPZL3	0.0431588	0.936999	11	-1.07582		ENSG00000108883	EFTUD2	0.0277394	0.603489	17	-1.04605
ENSG00000165637	VDAC2	0.0117815	0.256198	10	-1.05774		ENSG00000164896	FASTK	0.0431752	0.936999	7	1.05769		ENSG00000119969	HELLS	0.027936	0.603489	10	1.13463
ENSG00000137265	IRF4	0.011786	0.256198	6	1.16146		ENSG00000211893	IGHG2	0.0433661	0.936999	14	1.39233		ENSG00000101193	GID8	0.0279634	0.603489	20	-1.03651
ENSG00000164104	HMGB2	0.011839	0.256991	4	1.09557		ENSG00000113971	NPHP3	0.0434163	0.936999	3	1.09145		ENSG00000092847	AGO1	0.0280071	0.603489	1	-1.03427
ENSG00000165475	CRYL1	0.0119339	0.257987	13	-1.07616		ENSG00000185829	ARL17A	0.0434394	0.936999	17	-1.2004		ENSG00000226711	FAM66C	0.0280148	0.603489	12	1.1661
ENSG00000166801	FAM111A	0.0119735	0.257987	11	1.0895		ENSG00000138376	BARD1	0.0434406	0.936999	2	1.07661		ENSG00000167414	GNG8	0.0280249	0.603489	19	-1.3186
ENSG00000229638	RPL4P4	0.0119759	0.257987	3	-1.10803		ENSG00000211962	IGHV1-46	0.0434512	0.936999	14	1.31432		ENSG00000238113		0.0280755	0.603489	9	1.16226
ENSG00000150459	SAP18	0.011976	0.257987	13	-1.05776		ENSG00000153048	CARHSP1	0.0434848	0.936999	16	-1.06219		ENSG00000180626	ZNF594	0.0281769	0.603489	17	1.10526
ENSG00000137692	DCUN1D5	0.0119829	0.257987	11	1.06988		ENSG00000224505		0.043508	0.936999	17	1.21665		ENSG00000180008	SOCS4	0.028184	0.603489	14	1.03811
ENSG00000167863	ATP5H	0.0119927	0.257987	17	-1.05774		ENSG00000135451	TROAP	0.0435268	0.936999	12	1.18026		ENSG00000188157	AGRN	0.0281879	0.603489	1	1.26294
ENSG00000147421	HMBOX1	0.012001	0.257987	8	1.08389		ENSG00000070214	SLC44A1	0.0437705	0.940945	9	1.05241		ENSG00000153093	ACOXL	0.028257	0.603489	2	1.22512
ENSG00000153391	INO80C	0.0120345	0.258352	18	-1.10276		ENSG00000143079	CTTNBP2NL	0.0440243	0.9417	1	-1.0988		ENSG00000143537	ADAM15	0.0282724	0.603489	1	-1.07462
ENSG00000141140	MYO19	0.0120594	0.258529	17	1.08405		ENSG00000151687	ANKAR	0.0440343	0.9417	2	1.09258		ENSG00000184117	NIPSNAP1	0.0283693	0.603489	22	1.04822
ENSG00000211594	IGKJ4	0.0120875	0.258776	2	1.37729		ENSG00000165475	CRYL1	0.0440556	0.9417	13	-1.05473		ENSG00000196233	LCOR	0.0283959	0.603489	10	1.04648
ENSG00000159322	ADPGK	0.0121517	0.259793	15	1.04411		ENSG00000172469	MANEA	0.0441246	0.9417	6	1.08432		ENSG00000237649	KIFC1	0.0284366	0.603489	6	1.2163
ENSG00000211953	IGHV3-30	0.0122179	0.260849	14	1.45899		ENSG00000183474	GTF2H2C	0.0441265	0.9417	5	1.10046		ENSG00000213160	KLHL23	0.0284565	0.603489	2	-1.14266
ENSG00000213934	HBG1	0.01224	0.260962	11	-1.80189		ENSG00000144504	ANKMY1	0.0443171	0.9417	2	1.06217		ENSG00000256128	LINC00944	0.0285177	0.603489	12	1.26141
ENSG00000138279	ANXA7	0.012298	0.261841	10	-1.04319		ENSG00000116985	BMP8B	0.0443707	0.9417	1	1.12771		ENSG00000172613	RAD9A	0.0285811	0.603489	11	1.05106
ENSG00000008394	MGST1	0.0123397	0.262371	12	-1.13137		ENSG00000049656	CLPTM1L	0.0444195	0.9417	5	1.04069		ENSG00000085840	ORC1	0.0285886	0.603489	1	1.1868
ENSG00000260461		0.0124006	0.263306	10	-1.09722		ENSG00000225783	MIAT	0.0445363	0.9417	22	1.20587		ENSG00000253409	TRBV7-4	0.0286426	0.603489	7	-1.28104
ENSG00000259193	NA	0.0124334	0.263642	NA	-1.36112		ENSG00000180855	ZNF443	0.0446248	0.9417	19	-1.09707		ENSG00000104133	SPG11	0.0286545	0.603489	15	1.04971
ENSG00000211655	IGLV1-36	0.0124792	0.264254	22	1.6169		ENSG00000265714		0.0447004	0.9417	14	1.23466		ENSG00000235027		0.0286847	0.603489	11	1.19112
ENSG00000169242	EFNA1	0.0125742	0.265569	1	-1.28791		ENSG00000162704	ARPC5	0.0447457	0.9417	1	-1.04706		ENSG00000259772		0.0287669	0.603489	15	1.19934
ENSG00000211936	IGHV4-4	0.0125754	0.265569	14	1.52115		ENSG00000182324	KCNJ14	0.0447486	0.9417	19	-1.20842		ENSG00000232713		0.0288153	0.603489	2	1.18419
ENSG00000114805	PLCH1	0.012656	0.266907	3	1.26691		ENSG00000261423		0.0447744	0.9417	15	1.19367		ENSG00000095637	SORBS1	0.0288283	0.603489	10	-1.14795
ENSG00000094975	SUCO	0.0127091	0.267534	1	1.03714		ENSG00000114120	SLC25A36	0.0447808	0.9417	3	1.03678		ENSG00000146433	TMEM181	0.028832	0.603489	6	1.06955
ENSG00000107854	TNKS2	0.0127201	0.267534	10	1.04207		ENSG00000179598	PLD6	0.044861	0.9417	17	-1.12853		ENSG00000164211	STARD4	0.0288553	0.603489	5	1.08948
ENSG00000149084	HSD17B12	0.0127673	0.267812	11	-1.14315		ENSG00000107077	KDM4C	0.0449741	0.9417	9	1.0307		ENSG00000134769	DTNA	0.0288691	0.603489	18	-1.1442
ENSG00000175854	SWI5	0.0127677	0.267812	9	-1.08973		ENSG00000112308	C6orf62	0.0450868	0.9417	6	1.05088		ENSG00000101445	PPP1R16B	0.0288748	0.603489	20	1.06249
ENSG00000196659	TTC30B	0.0128092	0.268126	2	1.1239		ENSG00000109270	LAMTOR3	0.0450987	0.9417	4	-1.03684		ENSG00000130787	HIP1R	0.0289228	0.603489	12	1.07722
ENSG00000177868	CCDC23	0.0128171	0.268126	1	-1.11392		ENSG00000188107	EYS	0.0451432	0.9417	6	1.10552		ENSG00000119537	KDSR	0.0289304	0.603489	18	-1.078
ENSG00000023318	ERP44	0.012877	0.268958	9	-1.05034		ENSG00000189350	FAM179A	0.0451858	0.9417	2	1.14739		ENSG00000111639	MRPL51	0.0289747	0.603489	12	-1.04458
ENSG00000067182	TNFRSF1A	0.0128915	0.268958	12	-1.05804		ENSG00000198467	TPM2	0.0452099	0.9417	9	-1.14053		ENSG00000091490	SEL1L3	0.0289853	0.603489	4	1.10141
ENSG00000122483	CCDC18	0.0129285	0.269369	1	1.10351		ENSG00000187790	FANCM	0.0452586	0.9417	14	1.05996		ENSG00000168062	BATF2	0.0290696	0.603489	11	1.27851
ENSG00000176953	NFATC2IP	0.0129656	0.269619	16	1.09183		ENSG00000144741	SLC25A26	0.0453109	0.9417	3	1.05039		ENSG00000079263	SP140	0.0291506	0.603489	2	1.10178
ENSG00000165632	TAF3	0.0129751	0.269619	10	-1.05911		ENSG00000183576	SETD3	0.0453182	0.9417	14	-1.03481		ENSG00000186496	ZNF396	0.0291883	0.603489	18	1.12397
ENSG00000170185	USP38	0.0130024	0.269827	4	-1.04545		ENSG00000183688	FAM101B	0.0454272	0.942133	17	-1.0887		ENSG00000254709	IGLL5	0.0292034	0.603489	22	1.38257
ENSG00000240671	IGKV1-8	0.0130269	0.269974	2	1.65869		ENSG00000114850	SSR3	0.0454602	0.942133	3	1.04074		ENSG00000211800	TRAV20	0.029347	0.603489	14	-1.21332
ENSG00000224650	IGHV3-74	0.0131064	0.271261	14	1.478		ENSG00000168890	TMEM150A	0.0455323	0.942372	2	-1.05274		ENSG00000159905	ZNF221	0.029374	0.603489	19	1.19811
ENSG00000064309	CDON	0.0131687	0.271968	11	-1.20673		ENSG00000157778	PSMG3	0.0456705	0.943695	7	1.05719		ENSG00000162490	DRAXIN	0.0294244	0.603489	1	-1.28323
ENSG00000125124	BBS2	0.0131838	0.271968	16	-1.10841		ENSG00000134851	TMEM165	0.0457174	0.943695	4	1.05301		ENSG00000112992	NNT	0.0294313	0.603489	5	-1.04722
ENSG00000197471	SPN	0.0132072	0.271968	16	1.13331		ENSG00000001629	ANKIB1	0.0458611	0.945406	7	1.03355		ENSG00000136935	GOLGA1	0.0294493	0.603489	9	1.05127
ENSG00000074201	CLNS1A	0.0132105	0.271968	11	-1.06752		ENSG00000168995	SIGLEC7	0.0459751	0.946188	19	-1.08612		ENSG00000154274	C4orf19	0.0294546	0.603489	4	1.21871
ENSG00000205246	RPSAP58	0.0132747	0.272576	19	-1.16191		ENSG00000196411	EPHB4	0.0460206	0.946188	7	-1.13666		ENSG00000240849	TMEM189	0.0294599	0.603489	20	-1.05368
ENSG00000112297	AIM1	0.0132754	0.272576	6	1.05793		ENSG00000155287	SLC25A28	0.0461809	0.947229	10	1.05007		ENSG00000170836	PPM1D	0.0294726	0.603489	17	-1.03833
ENSG00000113790	EHHADH	0.0132925	0.272576	3	1.1754		ENSG00000177669	MBOAT4	0.0462446	0.947229	8	-1.20409		ENSG00000135116	HRK	0.0294845	0.603489	12	-1.38383
ENSG00000167645	YIF1B	0.0133217	0.272801	19	-1.06737		ENSG00000090054	SPTLC1	0.0462538	0.947229	9	-1.03078		ENSG00000173193	PARP14	0.0295507	0.603489	3	1.15489
ENSG00000224032	EPB41L4A-AS1	0.0133888	0.272801	5	-1.09532		ENSG00000139508	SLC46A3	0.046453	0.950058	13	1.04004		ENSG00000178860	MSC	0.0295862	0.603489	8	1.24838
ENSG00000130724	CHMP2A	0.0134062	0.272801	19	-1.04449		ENSG00000146143	PRIM2	0.0466564	0.952421	6	-1.05477		ENSG00000119684	MLH3	0.0296068	0.603489	14	-1.11812
ENSG00000156052	GNAQ	0.0134209	0.272801	9	-1.06115		ENSG00000211953	IGHV3-30	0.0466909	0.952421	14	1.29383		ENSG00000100216	TOMM22	0.0296249	0.603489	22	-1.04143
ENSG00000211899	IGHM	0.0134264	0.272801	14	1.31447		ENSG00000230606		0.0468551	0.95452	2	-1.30061		ENSG00000103150	MLYCD	0.029729	0.603489	16	-1.05097
ENSG00000197933	ZNF823	0.0134445	0.272801	19	1.12344		ENSG00000100092	SH3BP1	0.047251	0.958792	22	-1.05622		ENSG00000168026	TTC21A	0.0298002	0.603489	3	1.19938
ENSG00000113838	TBCCD1	0.0134451	0.272801	3	1.07464		ENSG00000119787	ATL2	0.0472531	0.958792	2	1.04733		ENSG00000256553	TRAV1-2	0.0298276	0.603489	14	-1.25088
ENSG00000077348	EXOSC5	0.0134477	0.272801	19	-1.06627		ENSG00000112029	FBXO5	0.0472994	0.958792	6	1.05483		ENSG00000105341	ATP5SL	0.0298331	0.603489	19	-1.04409
ENSG00000129003	VPS13C	0.0134613	0.272801	15	1.06641		ENSG00000100271	TTLL1	0.0474056	0.958792	22	-1.07777		ENSG00000165416	SUGT1	0.0298347	0.603489	13	-1.04076
ENSG00000173894	CBX2	0.0134821	0.272869	17	1.20198		ENSG00000153898	MCOLN2	0.0474084	0.958792	1	1.12677		ENSG00000178982	EIF3K	0.0298455	0.603489	19	-1.05
ENSG00000114062	UBE3A	0.0135506	0.273899	15	1.04751		ENSG00000149798	CDC42EP2	0.0474658	0.958792	11	-1.09816		ENSG00000256229	ZNF486	0.0299107	0.603489	19	-1.09956
ENSG00000253540	FAM86HP	0.0135796	0.274129	3	1.26737		ENSG00000066382	MPPED2	0.047496	0.958792	11	-1.18995		ENSG00000264247	LINC00909	0.0299216	0.603489	18	1.05988
ENSG00000100364	KIAA0930	0.0136316	0.274359	22	-1.07378		ENSG00000121895	TMEM156	0.0477273	0.961651	4	1.07862		ENSG00000184402	SS18L1	0.0299341	0.603489	20	1.06102
ENSG00000140577	CRTC3	0.0136425	0.274359	15	-1.06192		ENSG00000064687	ABCA7	0.0478734	0.961651	19	-1.11085		ENSG00000231711	LINC00899	0.0300005	0.603837	22	1.12311
ENSG00000112996	MRPS30	0.0136439	0.274359	5	-1.05056		ENSG00000165282	PIGO	0.0478782	0.961651	9	1.03907		ENSG00000107521	HPS1	0.0300289	0.603837	10	-1.10931
ENSG00000110442	COMMD9	0.013672	0.274417	11	-1.04914		ENSG00000211679	IGLC3	0.047916	0.961651	22	1.28716		ENSG00000113758	DBN1	0.0302446	0.603879	5	-1.10602
ENSG00000211962	IGHV1-46	0.0136964	0.274417	14	1.46045		ENSG00000131781	FMO5	0.0479562	0.961651	1	1.06512		ENSG00000147689	FAM83A	0.0302865	0.603879	8	-1.42267
ENSG00000112473	SLC39A7	0.0137063	0.274417	6	1.05197		ENSG00000112584	FAM120B	0.0480084	0.961651	6	-1.03307		ENSG00000173821	RNF213	0.0303469	0.603879	17	1.1349
ENSG00000170017	ALCAM	0.0137173	0.274417	3	-1.11045		ENSG00000148719	DNAJB12	0.0482456	0.963604	10	-1.03382		ENSG00000261542		0.0303669	0.603879	8	-1.17331
ENSG00000131943	C19orf12	0.01378	0.275318	19	1.07631		ENSG00000070367	EXOC5	0.0483109	0.963604	14	1.03695		ENSG00000124508	BTN2A2	0.030385	0.603879	6	1.07898
ENSG00000149273	RPS3	0.013798	0.275324	11	-1.08546		ENSG00000146830	GIGYF1	0.0484292	0.963604	7	1.04983		ENSG00000198707	CEP290	0.0303923	0.603879	12	1.06345
ENSG00000171812	COL8A2	0.0138427	0.275862	1	-1.16043		ENSG00000203827	NBPF16	0.0487412	0.963604	1	1.1591		ENSG00000186026	ZNF284	0.030401	0.603879	19	-1.11602
ENSG00000178105	DDX10	0.0141233	0.28058	11	-1.07867		ENSG00000148516	ZEB1	0.0488016	0.963604	10	-1.05159		ENSG00000161692	DBF4B	0.0304081	0.603879	17	1.13638
ENSG00000147416	ATP6V1B2	0.0141436	0.28058	8	-1.06305		ENSG00000163389	POGLUT1	0.0489152	0.963604	3	1.04717		ENSG00000103018	CYB5B	0.0304142	0.603879	16	-1.04144
ENSG00000131069	ACSS2	0.0141452	0.28058	20	-1.06559		ENSG00000242013	USP27X	0.048991	0.963604	X	-1.06973		ENSG00000130768	SMPDL3B	0.030419	0.603879	1	-1.18599
ENSG00000108528	SLC25A11	0.0141516	0.28058	17	-1.04343		ENSG00000225986	UBXN10-AS1	0.0490509	0.963604	1	-1.20524		ENSG00000115232	ITGA4	0.0305001	0.604718	2	1.09347
ENSG00000157259	GATAD1	0.0142075	0.280959	7	1.0588		ENSG00000211955	IGHV3-33	0.0490719	0.963604	14	1.28142		ENSG00000267370		0.0305969	0.605866	19	1.21136
ENSG00000186104	CYP2R1	0.0142202	0.280959	11	1.09266		ENSG00000231889	TRAF3IP2-AS1	0.0491139	0.963604	6	1.09925		ENSG00000138642	HERC6	0.0308563	0.606221	4	1.14931
ENSG00000158863	FAM160B2	0.0142249	0.280959	8	1.06777		ENSG00000120279	MYCT1	0.0492267	0.963604	6	1.1376		ENSG00000234252		0.0308741	0.606221	22	1.21161
ENSG00000130005	GAMT	0.0142641	0.281092	19	-1.12847		ENSG00000158525	CPA5	0.049301	0.963604	7	1.46703		ENSG00000196975	ANXA4	0.0308745	0.606221	2	-1.07163
ENSG00000091140	DLD	0.0142749	0.281092	7	1.04591		ENSG00000123870	ZNF137P	0.0494285	0.963604	19	1.11128		ENSG00000111581	NUP107	0.0309773	0.606221	12	-1.04841
ENSG00000107281	NPDC1	0.0142858	0.281092	9	1.24868		ENSG00000177943	MAMDC4	0.0494471	0.963604	9	1.12364		ENSG00000065833	ME1	0.0309839	0.606221	6	-1.18869
ENSG00000176407	KCMF1	0.0144133	0.283209	2	-1.04261		ENSG00000204253	HNRNPCP2	0.0494946	0.963604	2	-1.05619		ENSG00000089127	OAS1	0.031002	0.606221	12	1.21804
ENSG00000259772		0.0144434	0.283209	15	1.24668		ENSG00000165219	GAPVD1	0.0495343	0.963604	9	-1.02525		ENSG00000141644	MBD1	0.0310024	0.606221	18	1.02849
ENSG00000047249	ATP6V1H	0.014448	0.283209	8	-1.05491		ENSG00000122642	FKBP9	0.0495604	0.963604	7	-1.13122		ENSG00000091640	SPAG7	0.0310056	0.606221	17	-1.05748
ENSG00000228672	PROB1	0.014484	0.283558	5	1.20714		ENSG00000119411	BSPRY	0.0495654	0.963604	9	-1.19399		ENSG00000089723	OTUB2	0.0310424	0.606221	14	-1.15274
ENSG00000214485	RPL7P1	0.0145156	0.283821	5	-1.17224		ENSG00000091947	TMEM101	0.0496539	0.963604	17	-1.05072		ENSG00000133121	STARD13	0.0310699	0.606221	13	-1.18961
ENSG00000109323	MANBA	0.014554	0.284099	4	-1.06535		ENSG00000204394	VARS	0.0496546	0.963604	6	1.04257		ENSG00000060138	YBX3	0.0311117	0.606221	12	-1.24616
ENSG00000087586	AURKA	0.0145664	0.284099	20	1.14076		ENSG00000111196	MAGOHB	0.0497365	0.963604	12	-1.061		ENSG00000237977	EIF4HP2	0.0311696	0.606221	22	-1.24045
ENSG00000129657	SEC14L1	0.0145909	0.284221	17	-1.08169		ENSG00000198618	PPIAP22	0.0497411	0.963604	21	-1.0755		ENSG00000008952	SEC62	0.0311829	0.606221	3	-1.06998
ENSG00000105321	CCDC9	0.014653	0.285075	19	-1.06328		ENSG00000145246	ATP10D	0.0497584	0.963604	4	1.06296		ENSG00000114098	ARMC8	0.0311918	0.606221	3	-1.03973
ENSG00000141510	TP53	0.0146745	0.285136	17	-1.06926		ENSG00000111229	ARPC3	0.0498425	0.963604	12	-1.03345		ENSG00000132561	MATN2	0.0312497	0.606221	8	-1.16541
ENSG00000110665	C11orf21	0.0147093	0.285302	11	1.11776		ENSG00000165516	KLHDC2	0.0498558	0.963604	14	1.05698		ENSG00000140326	CDAN1	0.0312753	0.606221	15	1.04353
ENSG00000069399	BCL3	0.0147398	0.285302	19	-1.09831		ENSG00000267279		0.0499025	0.963604	18	-1.17408		ENSG00000198001	IRAK4	0.031299	0.606221	12	1.04092
ENSG00000053918	KCNQ1	0.0147422	0.285302	11	-1.066		ENSG00000235576		0.0499321	0.963604	2	1.16916		ENSG00000150347	ARID5B	0.031316	0.606221	10	1.08357
ENSG00000177359		0.0147564	0.285302	12	1.679		ENSG00000119685	TTLL5	0.0499549	0.963604	14	-1.05693		ENSG00000106366	SERPINE1	0.0315275	0.609063	7	-1.23729
ENSG00000136122	BORA	0.0148289	0.286348	13	1.08372		ENSG00000242612	DECR2	0.0499606	0.963604	16	1.10847		ENSG00000257221		0.0315411	0.609063	12	1.24648
ENSG00000163781	TOPBP1	0.0148894	0.287095	3	1.05109		ENSG00000259772		0.0499633	0.963604	15	1.17164		ENSG00000167196	FBXO22	0.0315896	0.609244	15	-1.0407
ENSG00000131966	ACTR10	0.0149045	0.287095	14	-1.0479		ENSG00000112237	CCNC	0.0500441	0.963667	6	1.04792		ENSG00000105672	ETV2	0.0316298	0.609265	19	-1.19561
ENSG00000065308	TRAM2	0.0149667	0.287938	6	1.08154		ENSG00000185100	ADSSL1	0.0500904	0.963667	14	-1.11626		ENSG00000247596	TWF2	0.0318692	0.613117	3	-1.04504
ENSG00000167383	ZNF229	0.0150057	0.288019	19	1.20669		ENSG00000111877	MCM9	0.0501831	0.963697	6	-1.04327		ENSG00000138758	SEPT11	0.0319113	0.61317	4	-1.06477
ENSG00000112282	MED23	0.0150079	0.288019	6	1.05007		ENSG00000236778	INTS6-AS1	0.0502833	0.963697	13	1.13019		ENSG00000103502	CDIPT	0.0321735	0.615887	16	-1.03543
ENSG00000142102	ATHL1	0.0151439	0.289673	11	1.17122		ENSG00000170379	FAM115C	0.050381	0.963697	7	1.05905		ENSG00000036257	CUL3	0.0321783	0.615887	2	-1.05393
ENSG00000066923	STAG3	0.0151466	0.289673	7	1.17051		ENSG00000186522	SEPT10	0.0504066	0.963697	2	1.09818		ENSG00000115365	LANCL1	0.0322978	0.615887	2	1.03758
ENSG00000163082	SGPP2	0.0151499	0.289673	2	1.18043		ENSG00000163661	PTX3	0.0505067	0.963697	3	1.12486		ENSG00000131966	ACTR10	0.0323018	0.615887	14	-1.03715
ENSG00000136982	DSCC1	0.0152131	0.290524	8	1.25654		ENSG00000237977	EIF4HP2	0.0505281	0.963697	22	-1.21508		ENSG00000138375	SMARCAL1	0.0324482	0.615887	2	-1.04403
ENSG00000105327	BBC3	0.0152626	0.291111	19	-1.08227		ENSG00000070814	TCOF1	0.0505829	0.963697	5	-1.03872		ENSG00000198246	SLC29A3	0.0325517	0.615887	10	-1.0617
ENSG00000160318	CLDND2	0.0153513	0.292444	19	1.25629		ENSG00000179934	CCR8	0.0506989	0.963697	3	1.21027		ENSG00000187790	FANCM	0.032613	0.615887	14	1.06531
ENSG00000211955	IGHV3-33	0.0154081	0.292921	14	1.41634		ENSG00000213995	CARKD	0.0507139	0.963697	13	1.05829		ENSG00000104859	CLASRP	0.032684	0.615887	19	1.06507
ENSG00000214212	C19orf38	0.0154304	0.292921	19	-1.06205		ENSG00000089685	BIRC5	0.0507145	0.963697	17	1.2503		ENSG00000145723	GIN1	0.0328037	0.615887	5	-1.05846
ENSG00000130304	SLC27A1	0.0154414	0.292921	19	-1.08615		ENSG00000177191	B3GNT8	0.0508329	0.963697	19	-1.07458		ENSG00000233137		0.0328087	0.615887	9	1.04676
ENSG00000083123	BCKDHB	0.0154703	0.292921	6	-1.08396		ENSG00000116954	RRAGC	0.0511907	0.963697	1	-1.04029		ENSG00000248936		0.0328239	0.615887	4	1.23077
ENSG00000184924	PTRHD1	0.0154704	0.292921	2	-1.09344		ENSG00000170502	NUDT9	0.0512121	0.963697	4	-1.04838		ENSG00000259330	LINC00984	0.0328331	0.615887	15	-1.07191
ENSG00000128596	CCDC136	0.0154917	0.292968	7	1.17485		ENSG00000163104	SMARCAD1	0.0512498	0.963697	4	1.03321		ENSG00000229391	HLA-DRB6	0.0328444	0.615887	6	-1.30511
ENSG00000181722	ZBTB20	0.0155226	0.293045	3	1.18637		ENSG00000137962	ARHGAP29	0.0512704	0.963697	1	1.13827		ENSG00000145907	G3BP1	0.0329358	0.615887	5	-1.04435
ENSG00000072778	ACADVL	0.0155658	0.293045	17	1.07549		ENSG00000248489		0.0513073	0.963697	5	-1.18969		ENSG00000168477	TNXB	0.0329505	0.615887	6	-1.13759
ENSG00000260588		0.0155928	0.293045	8	1.21303		ENSG00000072756	TRNT1	0.0513157	0.963697	3	1.05306		ENSG00000243452	NBPF15	0.0329592	0.615887	1	1.124
ENSG00000143226	FCGR2A	0.0156037	0.293045	1	-1.08344		ENSG00000215190	LINC00680	0.0513537	0.963697	6	-1.11548		ENSG00000204574	ABCF1	0.0330006	0.615887	6	-1.03905
ENSG00000174891	RSRC1	0.0156047	0.293045	3	-1.07524		ENSG00000100139	MICALL1	0.0513667	0.963697	22	-1.05836		ENSG00000232284	GNG12-AS1	0.0330037	0.615887	1	1.19831
ENSG00000123080	CDKN2C	0.0156087	0.293045	1	1.10929		ENSG00000186314	PRELID2	0.0513731	0.963697	5	-1.15819		ENSG00000204991	SPIRE2	0.0330087	0.615887	16	1.15166
ENSG00000106080	FKBP14	0.0156475	0.293358	7	1.11035		ENSG00000145715	RASA1	0.0513922	0.963697	5	1.05627		ENSG00000159917	ZNF235	0.0330424	0.615887	19	1.06193
ENSG00000118985	ELL2	0.0156631	0.293358	5	1.10747		ENSG00000144224	UBXN4	0.0514565	0.963741	2	1.02773		ENSG00000132256	TRIM5	0.033126	0.615887	11	1.09659
ENSG00000142627	EPHA2	0.0156842	0.2934	1	-1.24403		ENSG00000189171	S100A13	0.0518024	0.967974	1	1.14461		ENSG00000235989	MORC2-AS1	0.0331462	0.615887	22	-1.09917
ENSG00000114999	TTL	0.0157406	0.294076	2	1.05324		ENSG00000254810		0.0518069	0.967974	11	-1.30647		ENSG00000269086		0.0332954	0.615887	19	1.10806
ENSG00000012048	BRCA1	0.0157581	0.294076	17	1.09531		ENSG00000165312	OTUD1	0.0524415	0.978005	10	1.05033		ENSG00000129933	MAU2	0.0333221	0.615887	19	1.03184
ENSG00000237522	NONOP2	0.015867	0.294434	2	1.21012		ENSG00000185246	PRPF39	0.0524694	0.978005	14	1.06229		ENSG00000205702	CYP2D7P	0.0333821	0.615887	22	-1.1682
ENSG00000130300	PLVAP	0.0158693	0.294434	19	-1.32046		ENSG00000112110	MRPL18	0.0528131	0.983233	6	-1.04368		ENSG00000108950	FAM20A	0.0334109	0.615887	17	1.19481
ENSG00000147684	NDUFB9	0.0158834	0.294434	8	-1.06646		ENSG00000129657	SEC14L1	0.0530281	0.984324	17	-1.05784		ENSG00000172667	ZMAT3	0.0334161	0.615887	3	-1.05075
ENSG00000106524	ANKMY2	0.0158985	0.294434	7	1.0639		ENSG00000100889	PCK2	0.05303	0.984324	14	1.05648		ENSG00000156508	EEF1A1	0.033432	0.615887	6	-1.07289
ENSG00000138032	PPM1B	0.0159051	0.294434	2	-1.04407		ENSG00000033178	UBA6	0.0530614	0.984324	4	1.03458		ENSG00000228775	WEE2-AS1	0.0334694	0.615887	7	1.20497
ENSG00000104756	KCTD9	0.0159057	0.294434	8	1.0563		ENSG00000110075	PPP6R3	0.053306	0.985484	11	1.0263		ENSG00000245213		0.0335269	0.615887	4	-1.15293
ENSG00000174842	GLMN	0.0159114	0.294434	1	1.0769		ENSG00000180917	CMTR2	0.0533754	0.985484	16	1.04154		ENSG00000128438	TBC1D27	0.0336005	0.615887	17	1.29217
ENSG00000168874	ATOH8	0.0159286	0.294434	2	-1.45137		ENSG00000156689	GLYATL2	0.0534265	0.985484	11	-1.46446		ENSG00000018189	RUFY3	0.0336267	0.615887	4	1.05584
ENSG00000108270	AATF	0.0159644	0.294745	17	-1.05268		ENSG00000078142	PIK3C3	0.0534872	0.985484	18	-1.03978		ENSG00000067167	TRAM1	0.0336268	0.615887	8	1.05508
ENSG00000166598	HSP90B1	0.0159948	0.294956	12	1.09884		ENSG00000146416	AIG1	0.0535934	0.985484	6	-1.08039		ENSG00000244459		0.0336337	0.615887	4	-1.09723
ENSG00000211650	IGLV5-45	0.0160242	0.295149	22	1.42519		ENSG00000198001	IRAK4	0.0536388	0.985484	12	1.03665		ENSG00000013583	HEBP1	0.0336514	0.615887	12	-1.0785
ENSG00000157593	SLC35B2	0.0160776	0.295314	6	1.06854		ENSG00000181754	AMIGO1	0.0536523	0.985484	1	-1.07392		ENSG00000153922	CHD1	0.0336824	0.615887	5	1.04306
ENSG00000152601	MBNL1	0.0161316	0.295314	3	1.04844		ENSG00000105248	CCDC94	0.0536935	0.985484	19	-1.04614		ENSG00000178202	KDELC2	0.0336932	0.615887	11	-1.07332
ENSG00000165494	PCF11	0.0161604	0.295314	11	1.06614		ENSG00000247556	OIP5-AS1	0.0537064	0.985484	15	-1.04279		ENSG00000020922	MRE11A	0.0337283	0.615887	11	1.07123
ENSG00000118242	MREG	0.016215	0.295314	2	1.15639		ENSG00000227195	MIR663A	0.0537883	0.985484	20	-1.25794		ENSG00000223482	NUTM2A-AS1	0.0337533	0.615887	10	-1.14613
ENSG00000168118	RAB4A	0.0162353	0.295314	1	-1.06602		ENSG00000183735	TBK1	0.0538205	0.985484	12	1.03741		ENSG00000231113		0.0337755	0.615887	6	-1.07635
ENSG00000173480	ZNF417	0.0162593	0.295314	19	1.09218		ENSG00000112297	AIM1	0.0539558	0.985706	6	1.04084		ENSG00000067225	PKM	0.0338135	0.615887	15	-1.06469
ENSG00000142082	SIRT3	0.0162711	0.295314	11	-1.07846		ENSG00000140534	TICRR	0.0539789	0.985706	15	1.19504		ENSG00000078269	SYNJ2	0.0338164	0.615887	6	-1.10449
ENSG00000133030	MPRIP	0.0162844	0.295314	17	1.06288		ENSG00000108641	B9D1	0.0540225	0.985706	17	1.17316		ENSG00000081052	COL4A4	0.0338661	0.615887	2	1.22994
ENSG00000075975	MKRN2	0.0162859	0.295314	3	1.06478		ENSG00000126790	L3HYPDH	0.0541915	0.98763	14	1.14487		ENSG00000188994	ZNF292	0.0339201	0.615887	6	1.05062
ENSG00000160299	PCNT	0.0162901	0.295314	21	1.06608		ENSG00000101384	JAG1	0.0543203	0.987824	20	-1.0727		ENSG00000159352	PSMD4	0.0339274	0.615887	1	-1.04103
ENSG00000168795	ZBTB5	0.0162908	0.295314	9	1.06053		ENSG00000133835	HSD17B4	0.0544267	0.987824	5	-1.04638		ENSG00000108272	DHRS11	0.03394	0.615887	17	-1.1348
ENSG00000010310	GIPR	0.0162911	0.295314	19	1.2071		ENSG00000248571		0.0544802	0.987824	4	1.19766		ENSG00000196550	FAM72A	0.033975	0.615887	1	1.18649
ENSG00000198130	HIBCH	0.0162917	0.295314	2	1.08928		ENSG00000049860	HEXB	0.0545888	0.987824	5	-1.04474		ENSG00000118257	NRP2	0.0340401	0.615887	2	-1.11034
ENSG00000091164	TXNL1	0.0162988	0.295314	18	-1.09399		ENSG00000111445	RFC5	0.0545928	0.987824	12	1.04494		ENSG00000127564	PKMYT1	0.0341199	0.615887	16	1.21
ENSG00000047932	GOPC	0.0163412	0.295706	6	1.04357		ENSG00000232216	IGHV3-43	0.054609	0.987824	14	1.37198		ENSG00000184939	ZFP90	0.0341435	0.615887	16	1.15727
ENSG00000163535	SGOL2	0.0163623	0.295706	2	1.10578		ENSG00000163938	GNL3	0.0546464	0.987824	3	1.05234		ENSG00000163823	CCR1	0.0341653	0.615887	3	1.13388
ENSG00000176208	ATAD5	0.0163775	0.295706	17	1.09928		ENSG00000266753		0.0547864	0.988974	17	-1.07262		ENSG00000181513	ACBD4	0.0342096	0.615887	17	1.06758
ENSG00000059377	TBXAS1	0.0164124	0.295994	7	-1.0634		ENSG00000112697	TMEM30A	0.0548683	0.988974	6	1.03229		ENSG00000117399	CDC20	0.0342174	0.615887	1	1.28636
ENSG00000138190	EXOC6	0.0164557	0.296431	10	-1.0661		ENSG00000106333	PCOLCE	0.0549159	0.988974	7	1.11217		ENSG00000085831	TTC39A	0.034237	0.615887	1	-1.16333
ENSG00000234498	RPL13AP20	0.0164807	0.296538	12	-1.11103		ENSG00000132676	DAP3	0.0549688	0.988974	1	-1.03587		ENSG00000261754		0.0343087	0.615887	19	-1.15114
ENSG00000188511	C22orf34	0.0165339	0.297151	22	1.1256		ENSG00000267480		0.0550277	0.988974	18	-1.15525		ENSG00000171714	ANO5	0.0343513	0.615887	11	-1.18348
ENSG00000149798	CDC42EP2	0.0166317	0.298564	11	-1.13177		ENSG00000188152	NUTM2G	0.0552057	0.990497	9	-1.20018		ENSG00000134247	PTGFRN	0.034381	0.615887	1	-1.17759
ENSG00000163159	VPS72	0.0166682	0.298876	1	-1.04392		ENSG00000136286	MYO1G	0.0552397	0.990497	7	1.03857		ENSG00000163539	CLASP2	0.0343986	0.615887	3	-1.03635
ENSG00000174032	SLC25A30	0.0167315	0.29909	13	-1.04885		ENSG00000261643		0.0553397	0.991148	4	-1.16119		ENSG00000007372	PAX6	0.0344975	0.615887	11	-1.13194
ENSG00000164144	ARFIP1	0.0167399	0.29909	4	-1.07713		ENSG00000159917	ZNF235	0.0555206	0.991766	19	1.05524		ENSG00000138678	AGPAT9	0.034522	0.615887	4	-1.06947
ENSG00000161011	SQSTM1	0.0167766	0.29909	5	-1.05977		ENSG00000172967	XKR3	0.0555663	0.991766	22	-1.39768		ENSG00000149131	SERPING1	0.0345424	0.615887	11	1.29098
ENSG00000106261	ZKSCAN1	0.0168289	0.29909	7	1.04735		ENSG00000156510	HKDC1	0.0556235	0.991766	10	-1.17107		ENSG00000178694	NSUN3	0.0345475	0.615887	3	-1.06849
ENSG00000128309	MPST	0.0168448	0.29909	22	-1.11118		ENSG00000130023	ERMARD	0.0556606	0.991766	6	1.06158		ENSG00000147536	GINS4	0.034614	0.615887	8	1.1362
ENSG00000239855	IGKV1-6	0.0168517	0.29909	2	1.69299		ENSG00000186231	KLHL32	0.0557946	0.991766	6	-1.13604		ENSG00000211651	IGLV1-44	0.0346417	0.615887	22	1.32352
ENSG00000074855	ANO8	0.0168529	0.29909	19	1.10736		ENSG00000106565	TMEM176B	0.0558169	0.991766	7	1.45597		ENSG00000034152	MAP2K3	0.0346625	0.615887	17	-1.06156
ENSG00000244627		0.0168741	0.29909	22	1.16291		ENSG00000175265	GOLGA8A	0.0558203	0.991766	15	1.14777		ENSG00000143126	CELSR2	0.0346829	0.615887	1	-1.10358
ENSG00000185697	MYBL1	0.0168878	0.29909	8	1.17726		ENSG00000099800	TIMM13	0.0559699	0.992329	19	1.06182		ENSG00000092140	G2E3	0.034704	0.615887	14	1.04434
ENSG00000160789	LMNA	0.0169042	0.29909	1	-1.16051		ENSG00000236370	NA	0.0559795	0.992329	NA	-1.21994		ENSG00000169255	B3GALNT1	0.0348371	0.617546	3	-1.16908
ENSG00000006744	ELAC2	0.0169049	0.29909	17	1.05131		ENSG00000100416	TRMU	0.0563612	0.993803	22	1.06711		ENSG00000104823	ECH1	0.0348777	0.617561	19	-1.04588
ENSG00000124659	TBCC	0.0169108	0.29909	6	1.04939		ENSG00000099866	MADCAM1	0.0564206	0.993803	19	-1.2355		ENSG00000261088		0.0349324	0.617828	16	-1.09479
ENSG00000122965	RBM19	0.017012	0.300539	12	1.05348		ENSG00000113732	ATP6V0E1	0.0564878	0.993803	5	-1.03067		ENSG00000128159	TUBGCP6	0.0351525	0.620381	22	1.07299
ENSG00000237111	IGHJ3P	0.0170719	0.301185	14	1.34048		ENSG00000033327	GAB2	0.0565288	0.993803	11	-1.0561		ENSG00000104728	ARHGEF10	0.0351565	0.620381	8	-1.21514
ENSG00000236255		0.017091	0.301185	2	1.20312		ENSG00000228215		0.0565865	0.993803	1	-1.20918		ENSG00000261221	ZNF865	0.0352232	0.620853	19	-1.06038
ENSG00000211900	IGHJ6	0.0171299	0.301185	14	1.34238		ENSG00000163291	PAQR3	0.0565956	0.993803	4	1.05375		ENSG00000148429	USP6NL	0.0353457	0.621913	10	1.10514
ENSG00000172878	METAP1D	0.0171416	0.301185	2	-1.12425		ENSG00000125780	TGM3	0.0566807	0.993803	20	-1.18408		ENSG00000233404		0.0353845	0.621913	2	-1.06228
ENSG00000142186	SCYL1	0.0171453	0.301185	11	-1.04746		ENSG00000255733	IFNG-AS1	0.0566863	0.993803	12	1.34739		ENSG00000197063	MAFG	0.0354311	0.621913	17	-1.07308
ENSG00000176624	MEX3C	0.0171682	0.301246	18	1.07408		ENSG00000123096	SSPN	0.0566903	0.993803	12	1.18578		ENSG00000173598	NUDT4	0.0354604	0.621913	12	-1.06903
ENSG00000165521	EML5	0.0172248	0.301537	14	1.10295		ENSG00000150093	ITGB1	0.0567784	0.993803	10	1.06326		ENSG00000181722	ZBTB20	0.0354831	0.621913	3	1.1479
ENSG00000176092	AIM1L	0.0172334	0.301537	1	1.1987		ENSG00000227376	FTH1P16	0.0568644	0.993803	11	-1.12024		ENSG00000159086	PAXBP1	0.0355253	0.621952	21	1.06824
ENSG00000183718	TRIM52	0.0172429	0.301537	5	1.07951		ENSG00000089177	KIF16B	0.0568812	0.993803	20	-1.1073		ENSG00000145016	KIAA0226	0.03573	0.62387	3	1.05762
ENSG00000103174	NAGPA	0.0172911	0.301928	16	-1.06976		ENSG00000174791	RIN1	0.0569395	0.993803	11	-1.0919		ENSG00000115317	HTRA2	0.0357412	0.62387	2	1.06061
ENSG00000256594		0.017304	0.301928	12	1.09844		ENSG00000167513	CDT1	0.0570485	0.993803	16	1.19122		ENSG00000167863	ATP5H	0.0357881	0.62387	17	-1.04427
ENSG00000069667	RORA	0.0173714	0.302764	15	1.14185		ENSG00000198826	ARHGAP11A	0.0571561	0.993803	15	1.10912		ENSG00000177989	ODF3B	0.0357952	0.62387	22	1.13776
ENSG00000112308	C6orf62	0.0174211	0.303291	6	1.06695		ENSG00000156239	N6AMT1	0.0574094	0.993803	21	-1.07915		ENSG00000189339	SLC35E2B	0.0358834	0.624198	1	1.08894
ENSG00000244567		0.0174582	0.303597	2	-1.09625		ENSG00000101280	ANGPT4	0.057463	0.993803	20	1.16944		ENSG00000138180	CEP55	0.0358942	0.624198	10	1.21446
ENSG00000133026	MYH10	0.0175208	0.304276	17	1.1509		ENSG00000150316	CWC15	0.0574841	0.993803	11	-1.03726		ENSG00000189423	USP32P3	0.0361076	0.627209	17	1.21812
ENSG00000175548	ALG10B	0.0175364	0.304276	12	1.1511		ENSG00000165410	CFL2	0.0576166	0.993803	14	1.07544		ENSG00000156256	USP16	0.03627	0.628664	21	1.03589
ENSG00000151131	C12orf45	0.0175614	0.304371	12	-1.0924		ENSG00000197520	FAM177B	0.0577662	0.993803	1	1.19378		ENSG00000268510	IFNL3P1	0.036274	0.628664	19	-1.23053
ENSG00000185798	WDR53	0.0175913	0.304372	3	-1.05422		ENSG00000182809	CRIP2	0.0577895	0.993803	14	-1.15972		ENSG00000111602	TIMELESS	0.0363126	0.628664	12	1.08956
ENSG00000173566	NUDT18	0.0176062	0.304372	8	1.10346		ENSG00000225774	SIRPAP1	0.0578102	0.993803	22	-1.23372		ENSG00000110025	SNX15	0.0363881	0.629271	11	-1.05455
ENSG00000234323		0.0176201	0.304372	9	1.3182		ENSG00000105321	CCDC9	0.0578696	0.993803	19	-1.04403		ENSG00000223725		0.0364725	0.629467	2	-1.21691
ENSG00000118960	HS1BP3	0.0176827	0.304962	2	-1.07656		ENSG00000073536	NLE1	0.0578861	0.993803	17	-1.06991		ENSG00000110768	GTF2H1	0.0364803	0.629467	11	-1.03432
ENSG00000039068	CDH1	0.0176935	0.304962	16	-1.22477		ENSG00000134864	GGACT	0.0579312	0.993803	13	1.0992		ENSG00000105486	LIG1	0.0365252	0.629544	19	1.05485
ENSG00000105755	ETHE1	0.0177836	0.306177	19	-1.07785		ENSG00000142409	ZNF787	0.0579709	0.993803	19	-1.05045		ENSG00000170425	ADORA2B	0.0366765	0.631125	17	-1.15722
ENSG00000054356	PTPRN	0.0178239	0.306531	2	-1.36307		ENSG00000131100	ATP6V1E1	0.058016	0.993803	22	-1.03024		ENSG00000187608	ISG15	0.0367067	0.631125	1	1.35744
ENSG00000187997	C17orf99	0.0178665	0.306784	17	-1.31796		ENSG00000182853	VMO1	0.0581067	0.993803	17	1.30093		ENSG00000072135	PTPN18	0.0367773	0.631125	2	-1.03773
ENSG00000111801	BTN3A3	0.017878	0.306784	6	1.08865		ENSG00000119042	SATB2	0.058161	0.993803	2	1.13965		ENSG00000130758	MAP3K10	0.0367969	0.631125	19	1.05484
ENSG00000184203	PPP1R2	0.0179471	0.30763	3	-1.05634		ENSG00000196182	STK40	0.0581775	0.993803	1	-1.03571		ENSG00000182853	VMO1	0.0368197	0.631125	17	1.33159
ENSG00000111537	IFNG	0.0180193	0.308528	12	1.26913		ENSG00000169016	E2F6	0.0582865	0.993803	2	-1.05521		ENSG00000174697	LEP	0.0370254	0.633491	7	-1.23216
ENSG00000186814	ZSCAN30	0.0180942	0.309471	18	1.0814		ENSG00000213885	RPL13AP7	0.0582937	0.993803	21	-1.11182		ENSG00000086619	ERO1LB	0.0370643	0.633491	1	1.05058
ENSG00000140022	STON2	0.0181318	0.309774	14	-1.19153		ENSG00000091831	ESR1	0.0583022	0.993803	6	1.11001		ENSG00000023445	BIRC3	0.0371062	0.633491	11	1.08252
ENSG00000126062	TMEM115	0.0181759	0.310186	3	-1.05161		ENSG00000082293	COL19A1	0.0584612	0.993803	6	1.20918		ENSG00000177105	RHOG	0.0371853	0.633491	11	-1.03411
ENSG00000005955	GGNBP2	0.0182704	0.311424	17	-1.06496		ENSG00000139687	RB1	0.0584906	0.993803	13	1.03643		ENSG00000212719	C17orf51	0.0372327	0.633491	17	-1.13014
ENSG00000064201	TSPAN32	0.0182938	0.311424	11	1.11046		ENSG00000156052	GNAQ	0.0585963	0.993803	9	-1.04221		ENSG00000159176	CSRP1	0.0372403	0.633491	1	-1.06573
ENSG00000101096	NFATC2	0.0183084	0.311424	20	1.0801		ENSG00000214046	SMIM7	0.0588464	0.993803	19	-1.05707		ENSG00000133026	MYH10	0.0373515	0.633491	17	1.11821
ENSG00000216937	CCDC7	0.0183753	0.311627	10	1.16581		ENSG00000179869	ABCA13	0.058854	0.993803	7	1.29025		ENSG00000114026	OGG1	0.0373831	0.633491	3	1.04872
ENSG00000204149	AGAP6	0.0183866	0.311627	10	1.13003		ENSG00000169242	EFNA1	0.0589053	0.993803	1	-1.18518		ENSG00000137509	PRCP	0.0374218	0.633491	11	-1.07576
ENSG00000177034	MTX3	0.0184101	0.311627	5	1.14541		ENSG00000215483	LINC00598	0.0589191	0.993803	13	-1.18378		ENSG00000120693	SMAD9	0.037435	0.633491	13	1.17776
ENSG00000103316	CRYM	0.0184264	0.311627	16	-1.44443		ENSG00000120688	WBP4	0.0589235	0.993803	13	-1.03659		ENSG00000099968	BCL2L13	0.0374402	0.633491	22	-1.05283
ENSG00000151929	BAG3	0.0184403	0.311627	10	-1.12473		ENSG00000215305	VPS16	0.0589903	0.993803	20	1.04952		ENSG00000229789		0.0374462	0.633491	9	-1.14572
ENSG00000148848	ADAM12	0.0184406	0.311627	10	1.27748		ENSG00000196923	PDLIM7	0.0590071	0.993803	5	-1.04729		ENSG00000182580	EPHB3	0.0375978	0.634669	3	-1.18607
ENSG00000231369		0.0184884	0.312027	22	-1.1354		ENSG00000074319	TSG101	0.0590084	0.993803	11	-1.03487		ENSG00000260077		0.0376597	0.634669	2	1.11265
ENSG00000188735	TMEM120B	0.0185043	0.312027	12	1.08637		ENSG00000040633	PHF23	0.0590809	0.993803	17	-1.03182		ENSG00000103202	NME4	0.0376663	0.634669	16	-1.11696
ENSG00000149925	ALDOA	0.0185374	0.312117	16	-1.0623		ENSG00000197077	KIAA1671	0.0591763	0.993803	22	1.20149		ENSG00000198901	PRC1	0.0376789	0.634669	15	1.12663
ENSG00000172456	FGGY	0.0185497	0.312117	1	-1.16094		ENSG00000077348	EXOSC5	0.0592053	0.993803	19	-1.04612		ENSG00000125650	PSPN	0.0378108	0.635738	19	-1.11147
ENSG00000121957	GPSM2	0.018576	0.312221	1	1.11596		ENSG00000124772	CPNE5	0.0592494	0.993803	6	1.14314		ENSG00000120913	PDLIM2	0.037824	0.635738	8	-1.03792
ENSG00000117280	RAB7L1	0.0186329	0.312594	1	1.06277		ENSG00000211782	TRAV8-1	0.0592719	0.993803	14	-1.17247		ENSG00000108771	DHX58	0.0378677	0.635785	17	1.14667
ENSG00000172460	PRSS30P	0.0186384	0.312594	16	1.31254		ENSG00000184076	UQCR10	0.0593033	0.993803	22	-1.03432		ENSG00000101003	GINS1	0.0379432	0.636012	20	1.1719
ENSG00000186517	ARHGAP30	0.0186805	0.312745	1	1.04892		ENSG00000088808	PPP1R13B	0.059413	0.993803	14	-1.05646		ENSG00000174469	CNTNAP2	0.0379777	0.636012	7	1.46996
ENSG00000072062	PRKACA	0.0187138	0.312745	19	-1.04928		ENSG00000139168	ZCRB1	0.0595333	0.993803	12	-1.04013		ENSG00000074181	NOTCH3	0.0380038	0.636012	19	-1.17675
ENSG00000177335	C8orf31	0.0187387	0.312745	8	1.31645		ENSG00000131759	RARA	0.0595562	0.993803	17	-1.04512		ENSG00000144426	NBEAL1	0.0380585	0.636243	2	1.13659
ENSG00000173409	ARV1	0.0187491	0.312745	1	1.0754		ENSG00000090989	EXOC1	0.0595935	0.993803	4	1.02926		ENSG00000184992	BRI3BP	0.0381223	0.636534	12	-1.05375
ENSG00000011422	PLAUR	0.0188	0.312745	19	-1.08191		ENSG00000178573	MAF	0.0596585	0.993803	16	1.08447		ENSG00000136122	BORA	0.0381611	0.636534	13	1.06465
ENSG00000135299	ANKRD6	0.0188125	0.312745	6	1.1076		ENSG00000198168	SVIP	0.05974	0.993803	11	-1.06124		ENSG00000187231	SESTD1	0.0381986	0.636534	2	1.09766
ENSG00000261542		0.0188208	0.312745	8	-1.21032		ENSG00000166526	ZNF3	0.0597457	0.993803	7	-1.02976		ENSG00000109084	TMEM97	0.0383051	0.637029	17	1.10952
ENSG00000165282	PIGO	0.0188214	0.312745	9	1.05102		ENSG00000144712	CAND2	0.0597749	0.993803	3	-1.15984		ENSG00000180769	WDFY3-AS2	0.0383102	0.637029	4	-1.14208
ENSG00000154832	CXXC1	0.0188444	0.312745	18	1.04556		ENSG00000176393	RNPEP	0.0598489	0.993803	1	1.07942		ENSG00000101782	RIOK3	0.0383947	0.637538	18	-1.08934
ENSG00000066777	ARFGEF1	0.0188483	0.312745	8	1.03615		ENSG00000150456	N6AMT2	0.0598938	0.993803	13	-1.08581		ENSG00000113558	SKP1	0.0384689	0.637538	5	-1.05429
ENSG00000110321	EIF4G2	0.0188894	0.313093	11	1.03207		ENSG00000172115	CYCS	0.0600326	0.994377	7	1.0449		ENSG00000075618	FSCN1	0.0384803	0.637538	7	-1.11236
ENSG00000066735	KIF26A	0.0189205	0.313275	14	-1.31683		ENSG00000125245	GPR18	0.0601433	0.994377	13	-1.05859		ENSG00000178999	AURKB	0.03852	0.637538	17	1.19058
ENSG00000110075	PPP6R3	0.018988	0.314059	11	1.03518		ENSG00000071242	RPS6KA2	0.0602227	0.994377	6	-1.07148		ENSG00000160961	ZNF333	0.038564	0.637538	19	1.06287
ENSG00000060069	CTDP1	0.0190539	0.314814	18	-1.04749		ENSG00000172578	KLHL6	0.0606311	0.994377	3	-1.03988		ENSG00000149925	ALDOA	0.0385865	0.637538	16	-1.05
ENSG00000135090	TAOK3	0.0191381	0.315869	12	-1.03185		ENSG00000123191	ATP7B	0.0606354	0.994377	13	1.1375		ENSG00000173226	IQCB1	0.038652	0.637942	3	1.08124
ENSG00000112029	FBXO5	0.0191815	0.316251	6	1.07231		ENSG00000123485	HJURP	0.0606995	0.994377	2	1.17903		ENSG00000248835		0.0388614	0.639105	1	1.12023
ENSG00000017797	RALBP1	0.0192288	0.316695	18	-1.07522		ENSG00000124216	SNAI1	0.0607224	0.994377	20	-1.19163		ENSG00000090006	LTBP4	0.0389171	0.639105	19	1.08939
ENSG00000197813		0.0192792	0.317189	19	1.17128		ENSG00000099194	SCD	0.0607835	0.994377	10	1.12662		ENSG00000266753		0.0389386	0.639105	17	-1.07796
ENSG00000164162	ANAPC10	0.0193144	0.317213	4	1.07904		ENSG00000107960	OBFC1	0.0608141	0.994377	10	-1.05219		ENSG00000065427	KARS	0.0389487	0.639105	16	-1.03249
ENSG00000128923	FAM63B	0.0193214	0.317213	15	1.11088		ENSG00000188811	NHLRC3	0.0608576	0.994377	13	1.04011		ENSG00000182504	CEP97	0.0389559	0.639105	3	1.06295
ENSG00000074319	TSG101	0.0194374	0.318648	11	-1.04703		ENSG00000171812	COL8A2	0.0608836	0.994377	1	-1.1077		ENSG00000153531	ADPRHL1	0.0389688	0.639105	13	-1.17821
ENSG00000104695	PPP2CB	0.0194589	0.318648	8	-1.06656		ENSG00000118922	KLF12	0.0610255	0.994377	13	1.03731		ENSG00000090060	PAPOLA	0.0391155	0.640241	14	-1.0296
ENSG00000100092	SH3BP1	0.0194827	0.318648	22	-1.07401		ENSG00000151117	TMEM86A	0.0610425	0.994377	11	-1.09845		ENSG00000267480		0.0391454	0.640241	18	-1.16135
ENSG00000060558	GNA15	0.0194906	0.318648	19	-1.06495		ENSG00000088538	DOCK3	0.0610822	0.994377	3	1.11179		ENSG00000110583	NAA40	0.039185	0.640241	11	1.06155
ENSG00000119718	EIF2B2	0.0195659	0.319241	14	1.05818		ENSG00000127328	RAB3IP	0.0611156	0.994377	12	-1.07054		ENSG00000258999		0.0392026	0.640241	14	-1.20973
ENSG00000107819	SFXN3	0.019577	0.319241	10	1.06333		ENSG00000075975	MKRN2	0.0611499	0.994377	3	1.04572		ENSG00000112282	MED23	0.0392765	0.640374	6	1.03895
ENSG00000121417	ZNF211	0.0195885	0.319241	19	1.06597		ENSG00000163512	AZI2	0.0611554	0.994377	3	1.05626		ENSG00000118960	HS1BP3	0.039293	0.640374	2	-1.061
ENSG00000086200	IPO11	0.0196148	0.319336	5	-1.08026		ENSG00000186432	KPNA4	0.0612116	0.994377	3	-1.03242		ENSG00000183735	TBK1	0.0393391	0.640454	12	1.04006
ENSG00000036257	CUL3	0.0196542	0.319643	2	-1.06372		ENSG00000204619	PPP1R11	0.0613471	0.994377	6	-1.02539		ENSG00000159720	ATP6V0D1	0.0393866	0.640557	16	-1.05148
ENSG00000225720		0.0196862	0.319683	22	1.24927		ENSG00000004809	SLC22A16	0.061348	0.994377	6	1.23694		ENSG00000096063	SRPK1	0.0394981	0.640871	6	1.07585
ENSG00000089693	MLF2	0.0196977	0.319683	12	-1.04315		ENSG00000211593	IGKJ5	0.0613722	0.994377	2	1.22178		ENSG00000160294	MCM3AP	0.0395497	0.640871	21	1.0565
ENSG00000124151	NCOA3	0.0197292	0.319859	20	1.07908		ENSG00000231858		0.0615716	0.994377	2	1.19409		ENSG00000126709	IFI6	0.0395855	0.640871	1	1.33109
ENSG00000197312	DDI2	0.0197529	0.31991	1	1.08319		ENSG00000031698	SARS	0.0615824	0.994377	1	-1.02658		ENSG00000269386	RAB11B-AS1	0.0395968	0.640871	19	-1.1901
ENSG00000138018	EPT1	0.0197823	0.319972	2	1.05491		ENSG00000108405	P2RX1	0.0616074	0.994377	17	-1.11588		ENSG00000233029		0.0396959	0.640871	1	1.23161
ENSG00000164535	DAGLB	0.0197978	0.319972	7	-1.04944		ENSG00000196966	HIST1H3E	0.0616162	0.994377	6	-1.24982		ENSG00000058063	ATP11B	0.0397458	0.640871	3	1.04139
ENSG00000070367	EXOC5	0.0198204	0.320005	14	1.04794		ENSG00000111605	CPSF6	0.0616475	0.994377	12	1.04274		ENSG00000165659	DACH1	0.0397685	0.640871	13	-1.09627
ENSG00000148700	ADD3	0.0198453	0.320075	10	1.05523		ENSG00000106415	GLCCI1	0.0617167	0.994377	7	1.04851		ENSG00000167850	CD300C	0.0397929	0.640871	17	-1.07312
ENSG00000168214	RBPJ	0.0199238	0.321009	4	-1.04556		ENSG00000132406	TMEM128	0.0617173	0.994377	4	1.045		ENSG00000166387	PPFIBP2	0.039808	0.640871	11	-1.09462
ENSG00000072110	ACTN1	0.019995	0.321544	14	-1.06839		ENSG00000100605	ITPK1	0.0618306	0.995172	14	-1.04813		ENSG00000156966	B3GNT7	0.0398176	0.640871	2	-1.18966
ENSG00000255819	KLRC4-KLRK1	0.0199984	0.321544	12	1.31868		ENSG00000133048	CHI3L1	0.0620583	0.995508	1	-1.24151		ENSG00000119655	NPC2	0.0398762	0.64115	14	-1.04926
ENSG00000164620	RELL2	0.0200348	0.321579	5	1.12928		ENSG00000112312	GMNN	0.0620862	0.995508	6	1.08245		ENSG00000253570	RNF5P1	0.0399488	0.641654	8	1.49435
ENSG00000104635	SLC39A14	0.0200616	0.321579	8	1.08393		ENSG00000155903	RASA2	0.06214	0.995508	3	1.03666		ENSG00000129472	RAB2B	0.0401146	0.641981	14	-1.06156
ENSG00000177030	DEAF1	0.0200625	0.321579	11	-1.06632		ENSG00000084652	TXLNA	0.0621423	0.995508	1	1.03006		ENSG00000143761	ARF1	0.040154	0.641981	1	-1.02453
ENSG00000077152	UBE2T	0.0200934	0.321695	1	1.1585		ENSG00000076067	RBMS2	0.0623498	0.995508	12	-1.11962		ENSG00000180423	HARBI1	0.0401683	0.641981	11	1.07407
ENSG00000100580	TMED8	0.0201111	0.321695	14	1.11142		ENSG00000050165	DKK3	0.0624262	0.995508	11	1.19927		ENSG00000215196		0.0401805	0.641981	5	1.18111
ENSG00000104381	GDAP1	0.0201794	0.322023	8	1.11433		ENSG00000200534	SNORA33	0.0624386	0.995508	6	1.20833		ENSG00000123136	DDX39A	0.0402678	0.641981	19	1.04626
ENSG00000179051	RCC2	0.020209	0.322023	1	1.06476		ENSG00000052723	SIKE1	0.0625174	0.995508	1	1.03035		ENSG00000141580	WDR45B	0.0404682	0.641981	17	1.03476
ENSG00000155974	GRIP1	0.0202113	0.322023	12	-1.16881		ENSG00000213090		0.0625855	0.995508	2	-1.20542		ENSG00000178307	TMEM11	0.040521	0.641981	17	-1.04605
ENSG00000105202	FBL	0.0202144	0.322023	19	-1.0736		ENSG00000130147	SH3BP4	0.0625921	0.995508	2	-1.11526		ENSG00000075856	SART3	0.0405333	0.641981	12	1.02869
ENSG00000004139	SARM1	0.0202764	0.322425	17	1.11472		ENSG00000171792	RHNO1	0.0626037	0.995508	12	-1.04701		ENSG00000184005	ST6GALNAC3	0.0405373	0.641981	1	-1.11041
ENSG00000148057	IDNK	0.0202974	0.322425	9	1.09311		ENSG00000241837	ATP5O	0.0626326	0.995508	21	-1.05512		ENSG00000101294	HM13	0.0405406	0.641981	20	-1.04838
ENSG00000175066	GK5	0.0203018	0.322425	3	1.15675		ENSG00000004975	DVL2	0.0627057	0.995508	17	-1.03691		ENSG00000170275	CRTAP	0.0405518	0.641981	3	-1.05177
ENSG00000103326	CAPN15	0.0204458	0.324382	16	1.07398		ENSG00000067167	TRAM1	0.0627794	0.995508	8	1.04702		ENSG00000169242	EFNA1	0.0406538	0.641981	1	-1.20161
ENSG00000110318	KIAA1377	0.0205037	0.324797	11	1.13671		ENSG00000233137		0.0628109	0.995508	9	1.04111		ENSG00000213676	ATF6B	0.0407183	0.641981	6	1.0353
ENSG00000240342	RPS2P5	0.0205356	0.324797	12	-1.10064		ENSG00000062822	POLD1	0.0628886	0.995725	19	1.03985		ENSG00000100038	TOP3B	0.0407187	0.641981	22	1.05713
ENSG00000100271	TTLL1	0.0205525	0.324797	22	-1.09936		ENSG00000081177	EXD2	0.0629986	0.996453	14	1.04678		ENSG00000198853	RUSC2	0.0407325	0.641981	9	-1.07782
ENSG00000198521	ZNF43	0.0205555	0.324797	19	1.07539		ENSG00000198718	FAM179B	0.0631558	0.997926	14	1.04338		ENSG00000163512	AZI2	0.040797	0.641981	3	1.06215
ENSG00000241014		0.0206034	0.325225	1	1.14008		ENSG00000114023	FAM162A	0.0633302	0.998741	3	-1.04104		ENSG00000170390	DCLK2	0.0408223	0.641981	4	-1.25761
ENSG00000234684	SDCBP2-AS1	0.0207415	0.326808	20	1.14624		ENSG00000163013	FBXO41	0.0633789	0.998741	2	1.04451		ENSG00000159348	CYB5R1	0.0408515	0.641981	1	-1.05223
ENSG00000091490	SEL1L3	0.0207676	0.326808	4	1.1228		ENSG00000141030	COPS3	0.063534	0.998741	17	-1.06167		ENSG00000107201	DDX58	0.0408808	0.641981	9	1.13987
ENSG00000120093	HOXB3	0.0207751	0.326808	17	1.22583		ENSG00000115275	MOGS	0.0637607	0.998741	2	1.03107		ENSG00000196569	LAMA2	0.0409093	0.641981	6	1.1478
ENSG00000142599	RERE	0.0207899	0.326808	1	-1.05576		ENSG00000143971	ETAA1	0.0637743	0.998741	2	1.04519		ENSG00000100416	TRMU	0.0409875	0.641981	22	1.07257
ENSG00000180938	ZNF572	0.0208197	0.326808	8	1.15258		ENSG00000160789	LMNA	0.063838	0.998741	1	-1.11162		ENSG00000176476	CCDC101	0.0409947	0.641981	16	-1.05662
ENSG00000137449	CPEB2	0.0208297	0.326808	4	1.09739		ENSG00000005955	GGNBP2	0.0638695	0.998741	17	-1.0458		ENSG00000267080	ASB16-AS1	0.0410278	0.641981	17	-1.0715
ENSG00000230155		0.0208603	0.326958	20	1.19963		ENSG00000166949	SMAD3	0.0641273	0.998741	15	1.05187		ENSG00000148334	PTGES2	0.0410336	0.641981	9	1.03995
ENSG00000125703	ATG4C	0.020932	0.327686	1	-1.06144		ENSG00000166130	IKBIP	0.0641379	0.998741	12	-1.07494		ENSG00000165219	GAPVD1	0.0411179	0.641981	9	-1.02621
ENSG00000167283	ATP5L	0.0209692	0.327686	11	-1.06496		ENSG00000166743	ACSM1	0.0641693	0.998741	16	1.16743		ENSG00000155287	SLC25A28	0.0413391	0.641981	10	1.05175
ENSG00000065518	NDUFB4	0.0209699	0.327686	3	-1.04779		ENSG00000087589	CASS4	0.064172	0.998741	20	-1.07541		ENSG00000169905	TOR1AIP2	0.0413572	0.641981	1	-1.06213
ENSG00000106554	CHCHD3	0.020993	0.327718	7	-1.04595		ENSG00000119718	EIF2B2	0.0642421	0.998741	14	1.04197		ENSG00000132383	RPA1	0.0413983	0.641981	17	-1.04229
ENSG00000138231	DBR1	0.0210647	0.328075	3	-1.04953		ENSG00000069493	CLEC2D	0.0643576	0.998741	12	1.07222		ENSG00000167566	NCKAP5L	0.0414243	0.641981	12	-1.04756
ENSG00000171793	CTPS1	0.0210729	0.328075	1	1.07288		ENSG00000113916	BCL6	0.0644529	0.998741	3	-1.0737		ENSG00000269834		0.0414487	0.641981	19	1.19685
ENSG00000169221	TBC1D10B	0.0211144	0.328075	16	-1.05198		ENSG00000204644	ZFP57	0.0644587	0.998741	6	2.03051		ENSG00000113597	TRAPPC13	0.0414592	0.641981	5	1.04383
ENSG00000165644	COMTD1	0.021127	0.328075	10	1.1081		ENSG00000130167	TSPAN16	0.0644942	0.998741	19	-1.1411		ENSG00000013375	PGM3	0.041465	0.641981	6	1.06356
ENSG00000127663	KDM4B	0.0211664	0.328075	19	-1.07661		ENSG00000158528	PPP1R9A	0.064529	0.998741	7	1.15137		ENSG00000151849	CENPJ	0.0414918	0.641981	13	1.08691
ENSG00000068793	CYFIP1	0.0211712	0.328075	15	-1.07515		ENSG00000127249	ATP13A4	0.0645903	0.998741	3	1.16435		ENSG00000146066	HIGD2A	0.0415004	0.641981	5	-1.06091
ENSG00000213885	RPL13AP7	0.0211832	0.328075	21	-1.15184		ENSG00000089050	RBBP9	0.0646463	0.998741	20	-1.04363		ENSG00000156564	LRFN2	0.0415194	0.641981	6	-1.25309
ENSG00000151687	ANKAR	0.0212007	0.328075	2	1.11842		ENSG00000172409	CLP1	0.0646505	0.998741	11	-1.03032		ENSG00000160932	LY6E	0.0415737	0.641981	8	1.25339
ENSG00000255857	PXN-AS1	0.0212055	0.328075	12	1.17572		ENSG00000230202		0.0646721	0.998741	6	-1.21302		ENSG00000104290	FZD3	0.0416087	0.641981	8	1.12877
ENSG00000159905	ZNF221	0.0212533	0.328487	19	1.23264		ENSG00000109133	TMEM33	0.0650722	0.998741	4	-1.03504		ENSG00000109920	FNBP4	0.0416102	0.641981	11	1.07071
ENSG00000231711	LINC00899	0.0213267	0.329294	22	1.14414		ENSG00000135862	LAMC1	0.0651065	0.998741	1	1.15491		ENSG00000156858	PRR14	0.0416117	0.641981	16	-1.03183
ENSG00000146826	C7orf43	0.0213668	0.329463	7	1.0744		ENSG00000233297	RASA4DP	0.0651955	0.998741	7	1.2229		ENSG00000254505	CHMP4A	0.0416854	0.641981	14	1.1675
ENSG00000155130	MARCKS	0.0213799	0.329463	6	-1.10835		ENSG00000034533	ASTE1	0.0654347	0.998741	3	-1.03668		ENSG00000154165	GPR15	0.0416911	0.641981	3	1.37501
ENSG00000143870	PDIA6	0.0214977	0.33095	2	1.06839		ENSG00000196878	LAMB3	0.0654958	0.998741	1	-1.12702		ENSG00000233903		0.0418687	0.641981	22	-1.1646
ENSG00000214113	LYRM4	0.0215437	0.331108	6	-1.10006		ENSG00000178217	SH2D4B	0.0655651	0.998741	10	-1.18757		ENSG00000253394	LINC00534	0.0418943	0.641981	8	-1.25931
ENSG00000066136	NFYC	0.0215828	0.331108	1	-1.03943		ENSG00000131116	ZNF428	0.0656686	0.998741	19	-1.07581		ENSG00000250548		0.0419145	0.641981	14	-1.18237
ENSG00000140299	BNIP2	0.0215999	0.331108	15	-1.03514		ENSG00000146859	TMEM140	0.0657008	0.998741	7	-1.09368		ENSG00000101544	ADNP2	0.0420038	0.641981	18	1.03745
ENSG00000160014	CALM3	0.0216133	0.331108	19	1.05624		ENSG00000267957		0.0657015	0.998741	10	-1.09216		ENSG00000146416	AIG1	0.0420094	0.641981	6	-1.08398
ENSG00000063245	EPN1	0.0216211	0.331108	19	-1.05955		ENSG00000229325	ACAP2-IT1	0.0657292	0.998741	3	-1.21399		ENSG00000238110		0.0420325	0.641981	9	-1.19882
ENSG00000134086	VHL	0.0216494	0.331108	3	1.05094		ENSG00000119711	ALDH6A1	0.0657714	0.998741	14	-1.0523		ENSG00000110075	PPP6R3	0.0420332	0.641981	11	1.02788
ENSG00000111371	SLC38A1	0.0216569	0.331108	12	1.05381		ENSG00000137343	ATAT1	0.0658119	0.998741	6	1.08855		ENSG00000012048	BRCA1	0.0420674	0.641981	17	1.07164
ENSG00000204611	ZNF616	0.0216792	0.331124	19	-1.06794		ENSG00000100483	VCPKMT	0.0659088	0.998741	14	1.07461		ENSG00000177409	SAMD9L	0.0420689	0.641981	7	1.15771
ENSG00000134193	REG4	0.0217257	0.331509	1	-1.32274		ENSG00000189419	SPATA41	0.0659174	0.998741	15	-1.13196		ENSG00000197077	KIAA1671	0.042182	0.641981	22	1.21467
ENSG00000104870	FCGRT	0.0217883	0.332138	19	-1.06061		ENSG00000262728		0.065946	0.998741	15	1.18427		ENSG00000106993	CDC37L1	0.042183	0.641981	9	-1.04352
ENSG00000198894	CIPC	0.0218745	0.332695	14	1.0971		ENSG00000211666	IGLV2-14	0.0659814	0.998741	22	1.22892		ENSG00000122188	LAX1	0.0421964	0.641981	1	1.08136
ENSG00000158869	FCER1G	0.0218958	0.332695	1	-1.10377		ENSG00000145050	MANF	0.0662048	0.998741	3	1.06276		ENSG00000146731	CCT6A	0.0422299	0.641981	7	-1.03438
ENSG00000169570	DTWD2	0.0219147	0.332695	5	-1.09183		ENSG00000238241	CCR12P	0.0663085	0.998741	13	-1.22345		ENSG00000160767	FAM189B	0.0423211	0.641981	1	-1.05818
ENSG00000186081	KRT5	0.0219163	0.332695	12	-1.326		ENSG00000154165	GPR15	0.0663159	0.998741	3	1.34592		ENSG00000236850	BMS1P20	0.0423575	0.641981	22	1.0972
ENSG00000163564	PYHIN1	0.0219379	0.332695	1	1.11176		ENSG00000164182	NDUFAF2	0.0663719	0.998741	5	-1.05455		ENSG00000260641		0.0424319	0.641981	4	-1.19388
ENSG00000080371	RAB21	0.02197	0.332695	12	-1.04514		ENSG00000022976	ZNF839	0.0664193	0.998741	14	1.04409		ENSG00000144712	CAND2	0.0424392	0.641981	3	-1.17589
ENSG00000087095	NLK	0.0220363	0.332695	17	1.05285		ENSG00000082898	XPO1	0.0664494	0.998741	2	1.03585		ENSG00000116586	LAMTOR2	0.042494	0.641981	1	-1.03952
ENSG00000184787	UBE2G2	0.0220367	0.332695	21	1.0412		ENSG00000145216	FIP1L1	0.0665253	0.998741	4	-1.0299		ENSG00000066923	STAG3	0.042522	0.641981	7	1.12831
ENSG00000163359	COL6A3	0.0220595	0.332695	2	1.20913		ENSG00000132681	ATP1A4	0.0665309	0.998741	1	-1.48166		ENSG00000141622	RNF165	0.0425701	0.641981	18	-1.19152
ENSG00000142408	CACNG8	0.0220637	0.332695	19	1.29774		ENSG00000255153	TOLLIP-AS1	0.0665601	0.998741	11	1.1716		ENSG00000166508	MCM7	0.0425979	0.641981	7	1.05028
ENSG00000183347	GBP6	0.0220692	0.332695	1	1.34499		ENSG00000115216	NRBP1	0.0665681	0.998741	2	-1.02392		ENSG00000211895	IGHA1	0.0426346	0.641981	14	1.43646
ENSG00000102908	NFAT5	0.0220814	0.332695	16	1.14599		ENSG00000047188	YTHDC2	0.0665682	0.998741	5	1.03696		ENSG00000136205	TNS3	0.0427028	0.641981	7	-1.05625
ENSG00000152332	UHMK1	0.0221263	0.333051	1	1.03873		ENSG00000163376	KBTBD8	0.0666656	0.998741	3	1.09633		ENSG00000244575	IGKV1-27	0.0428384	0.641981	2	1.46725
ENSG00000184677	ZBTB40	0.0221973	0.333703	1	1.06309		ENSG00000137692	DCUN1D5	0.0667065	0.998741	11	1.04618		ENSG00000260539		0.0428467	0.641981	16	-1.06939
ENSG00000116991	SIPA1L2	0.0222125	0.333703	1	-1.15837		ENSG00000114030	KPNA1	0.0667086	0.998741	3	-1.0324		ENSG00000080947	CROCCP3	0.0429023	0.641981	1	1.12537
ENSG00000173137	ADCK5	0.0222651	0.333904	8	1.10671		ENSG00000226393	IFNA20P	0.066856	0.998741	9	1.1634		ENSG00000090674	MCOLN1	0.0429184	0.641981	19	-1.09805
ENSG00000244649		0.0222688	0.333904	17	1.41968		ENSG00000154262	ABCA6	0.0669656	0.998741	17	-1.32456		ENSG00000267657		0.042979	0.641981	17	-1.23101
ENSG00000053501	USE1	0.0223273	0.334458	19	-1.07156		ENSG00000104325	DECR1	0.0670557	0.998741	8	-1.04604		ENSG00000204611	ZNF616	0.042988	0.641981	19	-1.05383
ENSG00000084652	TXLNA	0.0223634	0.334676	1	1.04103		ENSG00000204851	PNMAL2	0.0671245	0.998741	19	-1.29251		ENSG00000118007	STAG1	0.0429942	0.641981	3	1.05613
ENSG00000156256	USP16	0.0224112	0.334743	21	1.04236		ENSG00000185800	DMWD	0.067249	0.998741	19	1.07013		ENSG00000204217	BMPR2	0.042996	0.641981	2	-1.065
ENSG00000054116	TRAPPC3	0.0224241	0.334743	1	-1.04317		ENSG00000157106	SMG1	0.0672757	0.998741	16	1.04122		ENSG00000162368	CMPK1	0.0430339	0.641981	1	-1.04307
ENSG00000069493	CLEC2D	0.0224473	0.334743	12	1.10002		ENSG00000261113		0.0673161	0.998741	16	-1.17401		ENSG00000259943		0.0430691	0.641981	1	1.09629
ENSG00000186350	RXRA	0.022476	0.334743	9	-1.06163		ENSG00000108551	RASD1	0.0673912	0.998741	17	-1.23827		ENSG00000107672	NSMCE4A	0.0430964	0.641981	10	1.0701
ENSG00000141576	RNF157	0.0224863	0.334743	17	-1.13955		ENSG00000111249	CUX2	0.0674442	0.998741	12	-1.11618		ENSG00000130638	ATXN10	0.0431275	0.641981	22	-1.04426
ENSG00000204977	TRIM13	0.0224969	0.334743	13	1.07314		ENSG00000215712	TMEM242	0.0674586	0.998741	6	-1.04487		ENSG00000125845	BMP2	0.0431452	0.641981	20	1.22436
ENSG00000040933	INPP4A	0.0225232	0.334814	2	1.06243		ENSG00000197081	IGF2R	0.0674648	0.998741	6	-1.07135		ENSG00000198324	FAM109A	0.0432552	0.642514	12	-1.06554
ENSG00000172732	MUS81	0.0225557	0.334978	11	1.06885		ENSG00000166845	C18orf54	0.0675228	0.998741	18	1.07927		ENSG00000069943	PIGB	0.0433415	0.642514	15	1.07514
ENSG00000121671	CRY2	0.0226074	0.335262	11	-1.04		ENSG00000162069	CCDC64B	0.0677325	0.998741	16	-1.29216		ENSG00000161405	IKZF3	0.0434993	0.642514	17	1.14561
ENSG00000170482	SLC23A1	0.0226595	0.335262	5	1.2099		ENSG00000145191	EIF2B5	0.0677572	0.998741	3	1.03457		ENSG00000142864	SERBP1	0.0435541	0.642514	1	-1.04052
ENSG00000248571		0.0227001	0.335262	4	1.26342		ENSG00000023318	ERP44	0.0677739	0.998741	9	-1.03366		ENSG00000104341	LAPTM4B	0.0436358	0.642514	8	-1.1214
ENSG00000167377	ZNF23	0.0227156	0.335262	16	1.24528		ENSG00000124209	RAB22A	0.0677871	0.998741	20	-1.03615		ENSG00000157456	CCNB2	0.0436397	0.642514	15	1.23076
ENSG00000139370	SLC15A4	0.0227324	0.335262	12	-1.06698		ENSG00000232637		0.0678031	0.998741	1	-1.18634		ENSG00000167986	DDB1	0.0437106	0.642514	11	-1.04829
ENSG00000179218	CALR	0.022736	0.335262	19	1.07871		ENSG00000102547	CAB39L	0.0679664	0.998741	13	-1.0656		ENSG00000129473	BCL2L2	0.0437295	0.642514	14	-1.06428
ENSG00000243970	PPIEL	0.0227376	0.335262	1	1.27937		ENSG00000267454	ZNF582-AS1	0.0680066	0.998741	19	1.17034		ENSG00000198113	TOR4A	0.0438193	0.642514	9	-1.04715
ENSG00000138744	NAAA	0.0227472	0.335262	4	-1.12823		ENSG00000211943	IGHV3-15	0.0683295	0.998741	14	1.27744		ENSG00000147677	EIF3H	0.0438413	0.642514	8	-1.05001
ENSG00000188107	EYS	0.0228559	0.336546	6	1.13454		ENSG00000250850		0.068422	0.998741	9	1.25884		ENSG00000132485	ZRANB2	0.0439576	0.642514	1	1.06995
ENSG00000135390	ATP5G2	0.022879	0.336569	12	-1.06617		ENSG00000167566	NCKAP5L	0.0684369	0.998741	12	-1.04282		ENSG00000156860	FBRS	0.0439611	0.642514	16	-1.0264
ENSG00000100353	EIF3D	0.0229365	0.336864	22	-1.05475		ENSG00000164904	ALDH7A1	0.0684503	0.998741	5	-1.13852		ENSG00000165891	E2F7	0.043994	0.642514	12	1.21746
ENSG00000256967		0.022953	0.336864	12	1.30119		ENSG00000113569	NUP155	0.0684538	0.998741	5	1.03153		ENSG00000040341	STAU2	0.0440268	0.642514	8	-1.04519
ENSG00000138376	BARD1	0.0229686	0.336864	2	1.09627		ENSG00000116704	SLC35D1	0.0684761	0.998741	1	1.03508		ENSG00000215712	TMEM242	0.0440713	0.642514	6	-1.0501
ENSG00000172354	GNB2	0.023023	0.336864	7	-1.0376		ENSG00000258398	NA	0.0685059	0.998741	NA	-1.2117		ENSG00000103365	GGA2	0.0440867	0.642514	16	1.06218
ENSG00000261662		0.0230279	0.336864	1	-1.10318		ENSG00000115155	OTOF	0.0686238	0.998741	2	1.31363		ENSG00000078699	CBFA2T2	0.0440875	0.642514	20	1.03272
ENSG00000061987	MON2	0.0230572	0.336864	12	1.04337		ENSG00000174032	SLC25A30	0.0686684	0.998741	13	-1.03324		ENSG00000119333	WDR34	0.0441058	0.642514	9	1.13984
ENSG00000148634	HERC4	0.0230682	0.336864	10	-1.04796		ENSG00000103253	HAGHL	0.0687001	0.998741	16	1.12242		ENSG00000237805		0.0441457	0.642514	17	-1.30377
ENSG00000162923	WDR26	0.023076	0.336864	1	-1.04399		ENSG00000212127	TAS2R14	0.0687064	0.998741	12	1.16612		ENSG00000115084	SLC35F5	0.0441956	0.642514	2	1.04515
ENSG00000106628	POLD2	0.0230939	0.336864	7	-1.06519		ENSG00000167645	YIF1B	0.0687356	0.998741	19	-1.04497		ENSG00000247556	OIP5-AS1	0.0442164	0.642514	15	-1.04417
ENSG00000081181	ARG2	0.0231953	0.337674	14	-1.28156		ENSG00000125122	LRRC29	0.0687781	0.998741	16	1.09509		ENSG00000119711	ALDH6A1	0.0442661	0.642514	14	-1.05805
ENSG00000154217	PITPNC1	0.0232576	0.337674	17	-1.06425		ENSG00000204308	RNF5	0.0688123	0.998741	6	-1.04112		ENSG00000232112	TMA7	0.044271	0.642514	3	-1.07575
ENSG00000173200	PARP15	0.0232653	0.337674	3	1.11748		ENSG00000111424	VDR	0.0688647	0.998741	12	-1.05901		ENSG00000123427	METTL21B	0.044309	0.642514	12	-1.16409
ENSG00000118412	CASP8AP2	0.0233189	0.337674	6	1.0563		ENSG00000130714	POMT1	0.068906	0.998741	9	1.05267		ENSG00000183347	GBP6	0.0444648	0.642514	1	1.25316
ENSG00000100399	CHADL	0.0233241	0.337674	22	1.23362		ENSG00000155229	MMS19	0.0690376	0.998741	10	1.0355		ENSG00000007944	MYLIP	0.0445189	0.642514	6	-1.06691
ENSG00000170819	BFSP2	0.0233315	0.337674	3	1.28027		ENSG00000189298	ZKSCAN3	0.0690626	0.998741	6	1.06775		ENSG00000128891	C15orf57	0.0445415	0.642514	15	1.0845
ENSG00000105607	GCDH	0.0233519	0.337674	19	-1.05725		ENSG00000112299	VNN1	0.0690888	0.998741	6	1.19203		ENSG00000154734	ADAMTS1	0.0445673	0.642514	21	-1.20524
ENSG00000188647	PTAR1	0.0233539	0.337674	9	1.06937		ENSG00000182372	CLN8	0.0691659	0.998741	8	-1.05491		ENSG00000171812	COL8A2	0.0445673	0.642514	1	-1.11711
ENSG00000132128	LRRC41	0.0233594	0.337674	1	-1.04542		ENSG00000065559	MAP2K4	0.0693066	0.998741	17	-1.03833		ENSG00000135596	MICAL1	0.0445911	0.642514	6	1.05589
ENSG00000100453	GZMB	0.0233664	0.337674	14	1.21693		ENSG00000177311	ZBTB38	0.0693217	0.998741	3	1.05372		ENSG00000119950	MXI1	0.0446475	0.642514	10	-1.16256
ENSG00000087448	KLHL42	0.0234081	0.337963	12	1.08614		ENSG00000178966	RMI1	0.0693365	0.998741	9	1.04384		ENSG00000132465	IGJ	0.0446615	0.642514	4	1.35718
ENSG00000117411	B4GALT2	0.023454	0.338246	1	1.17988		ENSG00000166343	MSS51	0.0694382	0.998741	10	1.1195		ENSG00000115267	IFIH1	0.0447938	0.642514	2	1.12785
ENSG00000070814	TCOF1	0.0234712	0.338246	5	-1.04893		ENSG00000132849	INADL	0.0695406	0.998741	1	-1.06568		ENSG00000215811	BTNL10	0.0448146	0.642514	1	-1.21614
ENSG00000149100	EIF3M	0.023506	0.338435	11	-1.04727		ENSG00000159958	TNFRSF13C	0.0696041	0.998741	22	1.19171		ENSG00000240682	ISY1	0.0448313	0.642514	3	-1.04573
ENSG00000268357	VN1R81P	0.0236099	0.339253	19	1.26492		ENSG00000112079	STK38	0.0696908	0.998741	6	1.04098		ENSG00000159247	TUBBP5	0.044834	0.642514	9	1.26367
ENSG00000104957	CCDC130	0.0236231	0.339253	19	1.06777		ENSG00000148229	POLE3	0.0697816	0.998741	9	1.03022		ENSG00000080839	RBL1	0.0449046	0.642514	20	1.04578
ENSG00000097046	CDC7	0.0236282	0.339253	1	1.12382		ENSG00000077458	FAM76B	0.0697914	0.998741	11	1.05284		ENSG00000038210	PI4K2B	0.0449553	0.642514	4	1.05269
ENSG00000250959	GLUD1P3	0.0236817	0.339707	10	1.19854		ENSG00000115694	STK25	0.0698142	0.998741	2	1.03772		ENSG00000151247	EIF4E	0.0449681	0.642514	4	-1.0614
ENSG00000136450	SRSF1	0.0237045	0.339721	17	1.06927		ENSG00000090920	FCGBP	0.0699396	0.998741	19	-1.19251		ENSG00000092439	TRPM7	0.045008	0.642514	15	1.04244
ENSG00000162931	TRIM17	0.0238612	0.341502	1	1.193		ENSG00000168237	GLYCTK	0.0699717	0.998741	3	1.06654		ENSG00000113615	SEC24A	0.0450154	0.642514	5	1.04314
ENSG00000211663	IGLV3-19	0.0238766	0.341502	22	1.40869		ENSG00000177105	RHOG	0.0702817	0.998741	11	-1.02963		ENSG00000267957		0.0450849	0.642514	10	-1.10102
ENSG00000115652	UXS1	0.0238946	0.341502	2	-1.06302		ENSG00000100994	PYGB	0.0703546	0.998741	20	-1.0535		ENSG00000174446	SNAPC5	0.0450922	0.642514	15	1.04038
ENSG00000070214	SLC44A1	0.023933	0.341737	9	1.06539		ENSG00000197045	GMFB	0.0704595	0.998741	14	1.04055		ENSG00000105507	CABP5	0.0450984	0.642514	19	1.21407
ENSG00000269271		0.0239822	0.342102	19	-1.12463		ENSG00000168496	FEN1	0.0705513	0.998741	11	1.0545		ENSG00000211445	GPX3	0.0450985	0.642514	5	-1.14454
ENSG00000152990	GPR125	0.0240138	0.342102	4	-1.19839		ENSG00000161888	SPC24	0.0707199	0.998741	19	1.15431		ENSG00000261804		0.0451232	0.642514	16	1.18955
ENSG00000073536	NLE1	0.0240245	0.342102	17	-1.09329		ENSG00000158769	F11R	0.0708972	0.998741	1	-1.0836		ENSG00000152284	TCF7L1	0.0451315	0.642514	2	1.13391
ENSG00000070366	SMG6	0.0240787	0.342253	17	-1.04071		ENSG00000198612	COPS8	0.0708992	0.998741	2	-1.02957		ENSG00000204882	GPR20	0.0451625	0.642514	8	1.25063
ENSG00000131379	C3orf20	0.0240791	0.342253	3	1.20837		ENSG00000117791	MARC2	0.0710937	0.998741	1	1.16241		ENSG00000215908	CROCCP2	0.0453484	0.643895	1	1.10617
ENSG00000138092	CENPO	0.0241298	0.342661	2	1.10801		ENSG00000185669	SNAI3	0.0711669	0.998741	16	-1.05726		ENSG00000151239	TWF1	0.0453871	0.643895	12	1.04472
ENSG00000065029	ZNF76	0.0242286	0.343294	6	1.04815		ENSG00000181409	AATK	0.0712381	0.998741	17	-1.07969		ENSG00000152778	IFIT5	0.0454441	0.643895	10	1.15102
ENSG00000137563	GGH	0.0242376	0.343294	8	1.17361		ENSG00000223725		0.0712831	0.998741	2	-1.18189		ENSG00000147324	MFHAS1	0.0454448	0.643895	8	-1.06902
ENSG00000239819	IGKV1D-8	0.0242406	0.343294	2	1.44003		ENSG00000186716	BCR	0.0713323	0.998741	22	-1.05128		ENSG00000186575	NF2	0.0454855	0.643895	22	-1.04208
ENSG00000264247	LINC00909	0.024329	0.343972	18	1.06885		ENSG00000234287		0.0713325	0.998741	3	-1.09727		ENSG00000185798	WDR53	0.0455536	0.643895	3	-1.04145
ENSG00000115286	NDUFS7	0.0243475	0.343972	19	-1.05728		ENSG00000176092	AIM1L	0.0713344	0.998741	1	1.13271		ENSG00000228609	NA	0.0456998	0.643895	NA	-1.09922
ENSG00000124406	ATP8A1	0.0243547	0.343972	4	1.06148		ENSG00000137720	C11orf1	0.0714686	0.998741	11	-1.07111		ENSG00000155380	SLC16A1	0.0457012	0.643895	1	-1.05898
ENSG00000196865	NHLRC2	0.0244113	0.344173	10	1.11338		ENSG00000187498	COL4A1	0.0715484	0.998741	13	1.15706		ENSG00000162433	AK4	0.045746	0.643895	1	-1.14471
ENSG00000169131	ZNF354A	0.0244132	0.344173	5	1.14007		ENSG00000225335		0.0715821	0.998741	22	-1.20237		ENSG00000211938	IGHV3-7	0.0458377	0.643895	14	1.34148
ENSG00000167925	GHDC	0.0244754	0.344446	17	-1.0466		ENSG00000178015	GPR150	0.0716085	0.998741	5	1.16037		ENSG00000099250	NRP1	0.045909	0.643895	10	-1.21409
ENSG00000162521	RBBP4	0.0244768	0.344446	1	1.04468		ENSG00000114999	TTL	0.0716469	0.998741	2	1.0361		ENSG00000168995	SIGLEC7	0.0459436	0.643895	19	-1.08751
ENSG00000144560	VGLL4	0.0245021	0.34449	3	1.07069		ENSG00000226360	RPL10AP6	0.0717306	0.998741	3	-1.15392		ENSG00000101413	RPRD1B	0.0459631	0.643895	20	-1.02937
ENSG00000232434	C9orf172	0.0245491	0.344825	9	1.24923		ENSG00000136754	ABI1	0.0717653	0.998741	10	1.02536		ENSG00000145103	ILDR1	0.045987	0.643895	3	1.20599
ENSG00000162746	FCRLB	0.0245703	0.344825	1	1.18389		ENSG00000246366		0.071849	0.998741	8	1.14985		ENSG00000207652	MIR621	0.0460089	0.643895	13	-1.14765
ENSG00000163864	NMNAT3	0.0246592	0.345268	3	-1.1741		ENSG00000120798	NR2C1	0.0719158	0.998741	12	1.06481		ENSG00000189045	ANKDD1B	0.0460334	0.643895	5	-1.23376
ENSG00000134690	CDCA8	0.0246775	0.345268	1	1.12693		ENSG00000163703	CRELD1	0.0719179	0.998741	3	1.04843		ENSG00000065029	ZNF76	0.0460441	0.643895	6	1.03837
ENSG00000211821	TRDV2	0.0247388	0.345268	14	1.65142		ENSG00000100380	ST13	0.0719394	0.998741	22	-1.05047		ENSG00000101280	ANGPT4	0.0460608	0.643895	20	1.17963
ENSG00000101558	VAPA	0.0247558	0.345268	18	-1.09076		ENSG00000160117	ANKLE1	0.0722321	0.998741	19	1.12338		ENSG00000127955	GNAI1	0.0460829	0.643895	7	-1.15579
ENSG00000157368	IL34	0.0247788	0.345268	16	1.20092		ENSG00000237471		0.0722472	0.998741	7	-1.21193		ENSG00000070476	ZXDC	0.0461159	0.643895	3	1.03842
ENSG00000196867	ZFP28	0.0248011	0.345268	19	-1.16676		ENSG00000259994		0.0722602	0.998741	10	1.14432		ENSG00000203827	NBPF16	0.0461302	0.643895	1	1.16682
ENSG00000227077		0.0248168	0.345268	17	-1.18638		ENSG00000092036	HAUS4	0.0722696	0.998741	14	-1.0841		ENSG00000061794	MRPS35	0.0462079	0.643895	12	-1.03742
ENSG00000171631	P2RY6	0.024832	0.345268	11	-1.26313		ENSG00000267427		0.0722765	0.998741	19	-1.04646		ENSG00000182557	SPNS3	0.0462434	0.643895	17	-1.06944
ENSG00000108094	CUL2	0.0248509	0.345268	10	1.03		ENSG00000138380	CARF	0.0724096	0.998741	2	1.06243		ENSG00000063438	AHRR	0.0462748	0.643895	5	1.23829
ENSG00000165985	C1QL3	0.0248717	0.345268	10	-1.39435		ENSG00000178741	COX5A	0.0725271	0.998741	15	1.04025		ENSG00000229961		0.0462939	0.643895	1	-1.2299
ENSG00000087074	PPP1R15A	0.0248787	0.345268	19	-1.06851		ENSG00000135541	AHI1	0.0725562	0.998741	6	1.13562		ENSG00000066382	MPPED2	0.0463777	0.644118	11	-1.19404
ENSG00000072274	TFRC	0.0248909	0.345268	3	1.09084		ENSG00000266750	MIR4645	0.0725938	0.998741	6	1.19352		ENSG00000173530	TNFRSF10D	0.0463927	0.644118	8	-1.08517
ENSG00000130176	CNN1	0.0249413	0.345268	19	-1.36298		ENSG00000162929	KIAA1841	0.0727315	0.998741	2	1.06458		ENSG00000004139	SARM1	0.0466006	0.645669	17	1.08914
ENSG00000198618	PPIAP22	0.02495	0.345268	21	-1.09592		ENSG00000043591	ADRB1	0.0728198	0.998741	10	1.22544		ENSG00000217275		0.0466776	0.645669	6	-1.20164
ENSG00000255833	TIFAB	0.024959	0.345268	5	-1.21211		ENSG00000139192	TAPBPL	0.0728599	0.998741	12	1.06121		ENSG00000211959	IGHV4-39	0.0467322	0.645669	14	1.34643
ENSG00000124541	RRP36	0.0249676	0.345268	6	1.04346		ENSG00000142606	MMEL1	0.0728637	0.998741	1	-1.16872		ENSG00000164403	SHROOM1	0.0467349	0.645669	5	-1.17767
ENSG00000133328	HRASLS2	0.0249789	0.345268	11	1.49977		ENSG00000116991	SIPA1L2	0.0729218	0.998741	1	-1.11024		ENSG00000135899	SP110	0.0467462	0.645669	2	1.06514
ENSG00000163687	DNASE1L3	0.0251569	0.34742	3	-1.22566		ENSG00000125482	TTF1	0.0729321	0.998741	9	-1.03498		ENSG00000153071	DAB2	0.046786	0.645669	5	-1.10634
ENSG00000269834		0.0251984	0.347684	19	1.23828		ENSG00000186001	LRCH3	0.0731767	0.998741	3	-1.03516		ENSG00000181467	RAP2B	0.0468192	0.645669	3	-1.05313
ENSG00000232112	TMA7	0.0252874	0.348318	3	-1.0939		ENSG00000211553		0.07322	0.998741	4	-1.23153		ENSG00000237541	HLA-DQA2	0.0468763	0.645669	6	-1.57525
ENSG00000118507	AKAP7	0.0253275	0.348318	6	-1.08495		ENSG00000140525	FANCI	0.0732348	0.998741	15	1.06009		ENSG00000163882	POLR2H	0.0469017	0.645669	3	1.05457
ENSG00000196968	FUT11	0.0253743	0.348318	10	1.11272		ENSG00000144724	PTPRG	0.073383	0.998741	3	-1.22824		ENSG00000168439	STIP1	0.0469396	0.645669	11	-1.0474
ENSG00000077458	FAM76B	0.0253819	0.348318	11	1.07277		ENSG00000198121	LPAR1	0.0734927	0.998741	9	-1.12518		ENSG00000161714	PLCD3	0.0469608	0.645669	17	-1.10343
ENSG00000234750		0.0253826	0.348318	19	1.27588		ENSG00000146842	TMEM209	0.0736784	0.998741	7	1.04398		ENSG00000114841	DNAH1	0.0470058	0.645717	3	1.07755
ENSG00000173258	ZNF483	0.0254367	0.348318	9	1.1836		ENSG00000159322	ADPGK	0.0737279	0.998741	15	1.02856		ENSG00000160326	SLC2A6	0.0471267	0.646282	9	1.06152
ENSG00000196757	ZNF700	0.0254646	0.348318	19	1.08591		ENSG00000185818	NAT8L	0.0737392	0.998741	4	-1.16505		ENSG00000197847	SLC22A20	0.0472139	0.646282	11	-1.20421
ENSG00000241244	IGKV1D-16	0.0254881	0.348318	2	1.53974		ENSG00000121350	PYROXD1	0.0737961	0.998741	12	1.06011		ENSG00000164867	NOS3	0.0472615	0.646282	7	-1.15143
ENSG00000182670	TTC3	0.025525	0.348318	21	-1.05016		ENSG00000226137	BAIAP2-AS1	0.0738971	0.998741	17	-1.07873		ENSG00000240834	IGKV1D-12	0.047296	0.646282	2	1.39303
ENSG00000132849	INADL	0.0255393	0.348318	1	-1.08994		ENSG00000138018	EPT1	0.0739558	0.998741	2	1.03808		ENSG00000259065		0.0473081	0.646282	14	-1.26049
ENSG00000163755	HPS3	0.0255505	0.348318	3	1.0511		ENSG00000213757		0.0740334	0.998741	5	-1.14862		ENSG00000120071	KANSL1	0.0473834	0.646282	17	-1.03877
ENSG00000186496	ZNF396	0.0255558	0.348318	18	1.1415		ENSG00000115232	ITGA4	0.0741262	0.998741	2	1.07507		ENSG00000064309	CDON	0.0474256	0.646282	11	-1.14579
ENSG00000128011	LRFN1	0.025589	0.348318	19	-1.09616		ENSG00000107341	UBE2R2	0.0741891	0.998741	9	-1.03806		ENSG00000047365	ARAP2	0.0474601	0.646282	4	1.07162
ENSG00000100154	TTC28	0.0256079	0.348318	22	-1.21849		ENSG00000105672	ETV2	0.0742936	0.998741	19	-1.16275		ENSG00000141510	TP53	0.0474846	0.646282	17	-1.04946
ENSG00000162972	C2orf47	0.0256192	0.348318	2	-1.07141		ENSG00000139182	CLSTN3	0.0742995	0.998741	12	1.09355		ENSG00000162086	ZNF75A	0.0474957	0.646282	16	1.05385
ENSG00000213186	TRIM59	0.0256393	0.348318	3	1.0797		ENSG00000039650	PNKP	0.0743145	0.998741	19	1.04607		ENSG00000168004	HRASLS5	0.0475703	0.646282	11	-1.14393
ENSG00000187994	RINL	0.0256584	0.348318	19	1.05302		ENSG00000144021	CIAO1	0.0744408	0.998741	2	1.02675		ENSG00000198168	SVIP	0.04762	0.646282	11	-1.06337
ENSG00000116209	TMEM59	0.0256599	0.348318	1	-1.04962		ENSG00000159648	TEPP	0.0744928	0.998741	16	1.13964		ENSG00000189127	ANKRD34B	0.0476598	0.646282	5	1.2654
ENSG00000138107	ACTR1A	0.0256752	0.348318	10	-1.02753		ENSG00000164967	RPP25L	0.0746607	0.998741	9	-1.04159		ENSG00000140157	NIPA2	0.0476897	0.646282	15	1.05174
ENSG00000166845	C18orf54	0.0256919	0.348318	18	1.10711		ENSG00000137770	CTDSPL2	0.07467	0.998741	15	1.03433		ENSG00000134824	FADS2	0.0476977	0.646282	11	-1.352
ENSG00000181315	ZNF322	0.0257204	0.348401	6	1.11547		ENSG00000171843	MLLT3	0.0746842	0.998741	9	-1.06253		ENSG00000028116	VRK2	0.0477112	0.646282	2	1.07646
ENSG00000182853	VMO1	0.0258474	0.34927	17	1.38604		ENSG00000263766		0.0746935	0.998741	17	1.15371		ENSG00000260461		0.0480421	0.65011	10	-1.06878
ENSG00000197713	RPE	0.025872	0.34927	2	1.07495		ENSG00000186104	CYP2R1	0.0747152	0.998741	11	1.05947		ENSG00000136159	NUDT15	0.0481717	0.65011	13	-1.0627
ENSG00000175806	MSRA	0.025922	0.34927	8	-1.09723		ENSG00000169375	SIN3A	0.0748016	0.998741	15	-1.02813		ENSG00000150756	FAM173B	0.0481879	0.65011	5	-1.06467
ENSG00000106333	PCOLCE	0.0259345	0.34927	7	1.14536		ENSG00000261221	ZNF865	0.0750066	0.998741	19	-1.05201		ENSG00000197969	VPS13A	0.0482202	0.65011	9	1.05487
ENSG00000163001	CCDC104	0.0259413	0.34927	2	-1.08081		ENSG00000260804		0.0750477	0.998741	2	-1.07654		ENSG00000183020	AP2A2	0.0482498	0.65011	11	-1.03464
ENSG00000152487	ARL5B-AS1	0.0259492	0.34927	10	1.23587		ENSG00000160055	TMEM234	0.0751635	0.998741	1	-1.05561		ENSG00000181908		0.0483018	0.65011	11	-1.09866
ENSG00000197948	FCHSD1	0.0259666	0.34927	5	1.07531		ENSG00000156931	VPS8	0.0751873	0.998741	3	-1.03815		ENSG00000204632	HLA-G	0.0483229	0.65011	6	-1.22855
ENSG00000124882	EREG	0.0259905	0.34927	4	-1.30919		ENSG00000136271	DDX56	0.0751919	0.998741	7	1.02942		ENSG00000182405	PGBD4	0.0483281	0.65011	15	1.14283
ENSG00000138175	ARL3	0.0259958	0.34927	10	-1.07377		ENSG00000179915	NRXN1	0.075224	0.998741	2	-1.13078		ENSG00000164398	ACSL6	0.0483975	0.650244	5	-1.10143
ENSG00000178057	NDUFAF3	0.02602	0.34927	3	-1.07664		ENSG00000016864	GLT8D1	0.0752608	0.998741	3	1.02854		ENSG00000178665	ZNF713	0.0484471	0.650244	7	-1.14749
ENSG00000164631	ZNF12	0.0260314	0.34927	7	1.08272		ENSG00000136731	UGGT1	0.075492	0.998741	2	-1.03191		ENSG00000237973		0.0484633	0.650244	1	-1.20497
ENSG00000198324	FAM109A	0.0261396	0.350254	12	-1.07868		ENSG00000136848	DAB2IP	0.0755744	0.998741	9	-1.18112		ENSG00000085741	WNT11	0.0485583	0.650522	11	-1.19426
ENSG00000129636	ITFG1	0.0261525	0.350254	16	-1.04877		ENSG00000119314	PTBP3	0.0756048	0.998741	9	-1.02714		ENSG00000130544	ZNF557	0.0485676	0.650522	19	1.05839
ENSG00000091436		0.0261723	0.350254	2	-1.09897		ENSG00000065243	PKN2	0.0756529	0.998741	1	1.04507		ENSG00000196966	HIST1H3E	0.0488809	0.654122	6	-1.26957
ENSG00000165060	FXN	0.0262111	0.350472	9	-1.07947		ENSG00000182383	RPL27AP5	0.0756852	0.998741	5	-1.17811		ENSG00000184209	SNRNP35	0.0489204	0.654122	12	-1.0469
ENSG00000078124	ACER3	0.0263315	0.35178	11	-1.05966		ENSG00000240785	RPL36AP21	0.0757958	0.998741	5	-1.13693		ENSG00000184277	TM2D3	0.0490079	0.654728	15	-1.06865
ENSG00000185933	CALHM1	0.0263827	0.351929	10	1.25261		ENSG00000104972	LILRB1	0.0759025	0.998741	19	1.06784		ENSG00000130305	NSUN5	0.049093	0.655304	7	1.04679
ENSG00000201217		0.0264516	0.351929	3	1.32314		ENSG00000084463	WBP11	0.0761568	0.998741	12	-1.03169		ENSG00000163104	SMARCAD1	0.0491718	0.655792	4	1.03397
ENSG00000115365	LANCL1	0.0264555	0.351929	2	1.04236		ENSG00000176593		0.0761961	0.998741	19	1.12981		ENSG00000211724	TRBV6-6	0.0492687	0.656522	7	-1.14432
ENSG00000197323	TRIM33	0.026481	0.351929	1	1.03508		ENSG00000122025	FLT3	0.076242	0.998741	13	-1.1336		ENSG00000196565	HBG2	0.0493676	0.657277	11	-1.65564
ENSG00000050405	LIMA1	0.0264845	0.351929	12	1.08275		ENSG00000152684	PELO	0.0763533	0.998741	5	-1.05553		ENSG00000176986	SEC24C	0.0494295	0.657323	10	1.03043
ENSG00000135083	CCNJL	0.0265152	0.351929	5	-1.11934		ENSG00000117411	B4GALT2	0.0763552	0.998741	1	1.12594		ENSG00000166925	TSC22D4	0.0494602	0.657323	7	-1.02651
ENSG00000151789	ZNF385D	0.0265174	0.351929	3	1.23695		ENSG00000155974	GRIP1	0.0764465	0.998741	12	-1.11012		ENSG00000166848	TERF2IP	0.0495264	0.657323	16	-1.03225
ENSG00000166402	TUB	0.0265394	0.351929	11	1.24701		ENSG00000136010	ALDH1L2	0.0764642	0.998741	12	1.16802		ENSG00000253986		0.0495988	0.657323	8	-1.23724
ENSG00000133104	SPG20	0.0265462	0.351929	13	-1.07836		ENSG00000104957	CCDC130	0.0765933	0.998741	19	1.04809		ENSG00000204947	ZNF425	0.0496283	0.657323	7	1.12957
ENSG00000152404	CWF19L2	0.0266139	0.352527	11	-1.06081		ENSG00000108064	TFAM	0.0766928	0.998741	10	1.03889		ENSG00000168092	PAFAH1B2	0.0496761	0.657323	11	-1.04169
ENSG00000114026	OGG1	0.0266955	0.353307	3	1.0569		ENSG00000168802	CHTF8	0.0767563	0.998741	16	1.04587		ENSG00000228363		0.0497208	0.657323	2	1.20353
ENSG00000204370	SDHD	0.0268807	0.355455	11	-1.04375		ENSG00000229344		0.0768396	0.998741	1	-1.94216		ENSG00000110002	VWA5A	0.0497731	0.657323	11	-1.07108
ENSG00000122359	ANXA11	0.0269331	0.355551	10	-1.06093		ENSG00000111639	MRPL51	0.0771119	0.998741	12	-1.03671		ENSG00000144567	FAM134A	0.0498395	0.657323	2	-1.05064
ENSG00000182272	B4GALNT4	0.0269369	0.355551	11	1.3354		ENSG00000204882	GPR20	0.0771126	0.998741	8	1.21539		ENSG00000150593	PDCD4	0.0498917	0.657323	10	1.04965
ENSG00000133488	SEC14L4	0.0269564	0.355551	22	-1.31187		ENSG00000157388	CACNA1D	0.0772975	0.998741	3	-1.12148		ENSG00000105778	AVL9	0.0499465	0.657323	7	-1.02734
ENSG00000238268		0.0270514	0.355705	9	1.38212		ENSG00000132002	DNAJB1	0.0774302	0.998741	19	-1.03532		ENSG00000183688	FAM101B	0.0499556	0.657323	17	-1.08642
ENSG00000174485	DENND4A	0.0270889	0.355705	15	1.0582		ENSG00000260719		0.0774318	0.998741	16	1.0757		ENSG00000089486	CDIP1	0.0499572	0.657323	16	-1.05577
ENSG00000175376	EIF1AD	0.0270966	0.355705	11	-1.03957		ENSG00000162888	C1orf147	0.0775172	0.998741	1	1.16317		ENSG00000102934	PLLP	0.0499623	0.657323	16	-1.19627
ENSG00000170802	FOXN2	0.0270982	0.355705	2	1.05115		ENSG00000197888	UGT2B17	0.0777491	0.998741	4	1.32777		ENSG00000178184	PARD6G	0.0500682	0.65816	18	1.15064
ENSG00000185246	PRPF39	0.0271049	0.355705	14	1.07907		ENSG00000081307	UBA5	0.077752	0.998741	3	1.04154		ENSG00000196116	TDRD7	0.0501891	0.658219	9	1.07692
ENSG00000171612	SLC25A33	0.0271052	0.355705	1	-1.1091		ENSG00000039523	FAM65A	0.0779336	0.998741	16	-1.04498		ENSG00000155363	MOV10	0.0502122	0.658219	1	1.08221
ENSG00000115816	CEBPZ	0.0272368	0.356378	2	1.05502		ENSG00000162521	RBBP4	0.0782944	0.998741	1	1.03145		ENSG00000144747	TMF1	0.0502145	0.658219	3	1.03311
ENSG00000172824	CES4A	0.0272526	0.356378	16	1.1432		ENSG00000177034	MTX3	0.0783672	0.998741	5	1.0963		ENSG00000211965	IGHV3-49	0.0502922	0.658219	14	1.39268
ENSG00000143622	RIT1	0.027281	0.356378	1	-1.04182		ENSG00000140740	UQCRC2	0.07841	0.998741	16	-1.02712		ENSG00000108424	KPNB1	0.0503506	0.658219	17	1.04531
ENSG00000116586	LAMTOR2	0.027307	0.356378	1	-1.04663		ENSG00000105366	SIGLEC8	0.0784721	0.998741	19	-1.09549		ENSG00000167468	GPX4	0.0503714	0.658219	19	-1.0605
ENSG00000157106	SMG1	0.0273139	0.356378	16	1.05463		ENSG00000177483	RBM44	0.0785558	0.998741	2	1.14746		ENSG00000058804	NDC1	0.0503887	0.658219	1	-1.03899
ENSG00000161813	LARP4	0.0273526	0.356378	12	1.04254		ENSG00000127804	METTL16	0.0786234	0.998741	17	-1.03468		ENSG00000167549	CORO6	0.0504123	0.658219	17	1.17506
ENSG00000182628	SKA2	0.0273619	0.356378	17	1.0543		ENSG00000164091	WDR82	0.0787741	0.998741	3	-1.03199		ENSG00000232559		0.050472	0.658219	7	1.07491
ENSG00000240382	IGKV1-17	0.0273758	0.356378	2	1.63251		ENSG00000092208	GEMIN2	0.0788135	0.998741	14	1.05734		ENSG00000138778	CENPE	0.0504956	0.658219	4	1.13106
ENSG00000171045	TSNARE1	0.0274161	0.356378	8	-1.07701		ENSG00000162461	SLC25A34	0.0788496	0.998741	1	-1.17342		ENSG00000144649	FAM198A	0.0506865	0.659471	3	-1.19687
ENSG00000144713	RPL32	0.0274257	0.356378	3	-1.05154		ENSG00000176083	ZNF683	0.0789305	0.998741	1	1.32375		ENSG00000164181	ELOVL7	0.0507104	0.659471	5	-1.15759
ENSG00000243811	APOBEC3D	0.0274373	0.356378	22	1.08112		ENSG00000140688	C16orf58	0.0789348	0.998741	16	1.04975		ENSG00000266913		0.0507357	0.659471	19	-1.1641
ENSG00000143294	PRCC	0.0274437	0.356378	1	-1.04454		ENSG00000126653	NSRP1	0.0789825	0.998741	17	-1.03499		ENSG00000255026		0.0507912	0.659471	11	1.16695
ENSG00000030419	IKZF2	0.0274542	0.356378	2	1.12533		ENSG00000174705	SH3PXD2B	0.0789868	0.998741	5	1.17249		ENSG00000186081	KRT5	0.0508035	0.659471	12	-1.24296
ENSG00000213123	TCTEX1D2	0.0275567	0.35741	3	1.21921		ENSG00000075702	WDR62	0.0790154	0.998741	19	1.09487		ENSG00000226564	FTH1P20	0.0508873	0.660009	2	-1.11375
ENSG00000160767	FAM189B	0.0275976	0.357571	1	-1.06945		ENSG00000124191	TOX2	0.0790327	0.998741	20	1.14677		ENSG00000114030	KPNA1	0.0509324	0.660012	3	-1.03433
ENSG00000235453	TOPORS-AS1	0.027615	0.357571	9	-1.11023		ENSG00000148925	BTBD10	0.0790337	0.998741	11	-1.03532		ENSG00000103534	TMC5	0.0509748	0.660012	16	-1.19868
ENSG00000103037	SETD6	0.0276763	0.357778	16	1.08573		ENSG00000054116	TRAPPC3	0.0790917	0.998741	1	-1.03029		ENSG00000138095	LRPPRC	0.0510148	0.660012	2	-1.04188
ENSG00000234369	TATDN1P1	0.027677	0.357778	10	-1.21876		ENSG00000124155	PIGT	0.0791168	0.998741	20	1.03382		ENSG00000112335	SNX3	0.0510747	0.660238	6	-1.06668
ENSG00000267957		0.027715	0.357972	10	-1.12334		ENSG00000244879	GABPB1-AS1	0.0791951	0.998741	15	1.12099		ENSG00000173542	MOB1B	0.0512287	0.660469	4	-1.04848
ENSG00000132718	SYT11	0.0278061	0.358849	1	1.09801		ENSG00000156787	TBC1D31	0.0792754	0.998741	8	-1.06018		ENSG00000266930		0.0512686	0.660469	19	-1.17252
ENSG00000128524	ATP6V1F	0.0278557	0.358849	7	-1.05277		ENSG00000256050		0.0792879	0.998741	14	-1.32058		ENSG00000222020		0.0512829	0.660469	2	1.20487
ENSG00000104863	LIN7B	0.0278646	0.358849	19	1.16908		ENSG00000162607	USP1	0.0793819	0.998741	1	1.03234		ENSG00000073584	SMARCE1	0.0513117	0.660469	17	-1.04441
ENSG00000226360	RPL10AP6	0.0278752	0.358849	3	-1.21879		ENSG00000198363	ASPH	0.0794423	0.998741	8	-1.07653		ENSG00000137770	CTDSPL2	0.0513607	0.660469	15	1.03768
ENSG00000169116	PARM1	0.0279214	0.358924	4	1.23047		ENSG00000085982	USP40	0.0795761	0.998741	2	1.05268		ENSG00000188372	ZP3	0.0514102	0.660469	7	-1.1892
ENSG00000100629	CEP128	0.0279271	0.358924	14	1.11539		ENSG00000127720	METTL25	0.07959	0.998741	12	-1.05181		ENSG00000123106	CCDC91	0.0514219	0.660469	12	-1.03721
ENSG00000248544		0.0280221	0.359753	5	1.26352		ENSG00000189241	TSPYL1	0.0796321	0.998741	6	1.03032		ENSG00000165730	STOX1	0.0514547	0.660469	10	-1.35312
ENSG00000253341		0.0280378	0.359753	8	-1.08189		ENSG00000133104	SPG20	0.0796748	0.998741	13	-1.05569		ENSG00000159322	ADPGK	0.0515461	0.660469	15	1.03162
ENSG00000125637	PSD4	0.0281256	0.360582	2	1.05392		ENSG00000258439		0.0797284	0.998741	14	-1.17604		ENSG00000261643		0.0516197	0.660469	4	-1.16531
ENSG00000114544	SLC41A3	0.0283202	0.362431	3	-1.07478		ENSG00000038210	PI4K2B	0.0797295	0.998741	4	1.04689		ENSG00000265458		0.0516504	0.660469	17	-1.18063
ENSG00000116514	RNF19B	0.0283341	0.362431	1	-1.05098		ENSG00000136436	CALCOCO2	0.0798507	0.998741	17	-1.03412		ENSG00000130304	SLC27A1	0.0516506	0.660469	19	-1.06169
ENSG00000230204	FTH1P5	0.0283606	0.362431	6	-1.26108		ENSG00000181038	METTL23	0.079944	0.998741	17	1.04841		ENSG00000170456	DENND5B	0.051658	0.660469	12	1.16761
ENSG00000102879	CORO1A	0.0283848	0.362431	16	1.03731		ENSG00000088035	ALG6	0.0800622	0.998741	1	1.03778		ENSG00000197323	TRIM33	0.0516867	0.660469	1	1.02779
ENSG00000167664	TMIGD2	0.0283904	0.362431	19	-1.18213		ENSG00000149516	MS4A3	0.0800938	0.998741	11	1.17638		ENSG00000134830	C5AR2	0.0517322	0.660509	19	1.06383
ENSG00000126561	STAT5A	0.028437	0.362431	17	-1.04344		ENSG00000026950	BTN3A1	0.0801773	0.998741	6	1.07207		ENSG00000122025	FLT3	0.0518116	0.660782	13	-1.14652
ENSG00000233622	CYP2T2P	0.0284465	0.362431	19	1.23893		ENSG00000197847	SLC22A20	0.0801842	0.998741	11	-1.17508		ENSG00000051341	POLQ	0.052109	0.660782	3	1.14836
ENSG00000214517	PPME1	0.0284624	0.362431	11	-1.06526		ENSG00000227288		0.0802358	0.998741	1	-1.14627		ENSG00000159214	CCDC24	0.0521125	0.660782	1	1.17306
ENSG00000181904	C5orf24	0.0284824	0.362431	5	1.08843		ENSG00000128944	KNSTRN	0.0803385	0.998741	15	1.07911		ENSG00000083520	DIS3	0.0521725	0.660782	13	1.041
ENSG00000131408	NR1H2	0.0285027	0.362431	19	-1.03587		ENSG00000211797	TRAV17	0.0803626	0.998741	14	1.14727		ENSG00000225698	IGHV3-72	0.0522049	0.660782	14	1.40753
ENSG00000255443		0.0286052	0.363438	11	1.32703		ENSG00000165650	PDZD8	0.0803831	0.998741	10	-1.06969		ENSG00000116871	MAP7D1	0.0522204	0.660782	1	-1.03982
ENSG00000268041		0.0287039	0.364394	19	1.23429		ENSG00000009780	FAM76A	0.0804795	0.998741	1	1.03853		ENSG00000149262	INTS4	0.0522504	0.660782	11	-1.04248
ENSG00000211749	TRBV23-1	0.0287604	0.364814	7	-1.34016		ENSG00000116001	TIA1	0.0805482	0.998741	2	1.0595		ENSG00000177646	ACAD9	0.0522712	0.660782	3	1.04016
ENSG00000108021	FAM208B	0.0288233	0.365246	10	1.04834		ENSG00000107758	PPP3CB	0.0806835	0.998741	10	1.02832		ENSG00000248544		0.052279	0.660782	5	1.20816
ENSG00000104881	PPP1R13L	0.0288414	0.365246	19	-1.16234		ENSG00000166598	HSP90B1	0.0807487	0.998741	12	1.06477		ENSG00000141179	PCTP	0.0523051	0.660782	17	-1.06112
ENSG00000174501	ANKRD36C	0.0289219	0.365265	2	1.17799		ENSG00000253981	ALG1L13P	0.080785	0.998741	8	-1.13164		ENSG00000033867	SLC4A7	0.0523639	0.660782	3	1.05721
ENSG00000145439	CBR4	0.0289448	0.365265	4	1.06158		ENSG00000059758	CDK17	0.0809344	0.998741	12	1.03461		ENSG00000226816		0.0523805	0.660782	7	-1.29075
ENSG00000135314	KHDC1	0.0289519	0.365265	6	1.21685		ENSG00000184384	MAML2	0.0809462	0.998741	11	-1.05666		ENSG00000148468	FAM171A1	0.0523967	0.660782	10	-1.11292
ENSG00000145703	IQGAP2	0.0289807	0.365265	5	1.08987		ENSG00000188825	LINC00910	0.0809491	0.998741	17	1.07307		ENSG00000211655	IGLV1-36	0.0524119	0.660782	22	1.39936
ENSG00000172888	ZNF621	0.0289832	0.365265	3	1.08334		ENSG00000197343	ZNF655	0.080955	0.998741	7	1.02937		ENSG00000153250	RBMS1	0.0524612	0.660782	2	-1.04065
ENSG00000073150	PANX2	0.0290183	0.365265	22	-1.10681		ENSG00000246100	LINC00900	0.0809912	0.998741	11	1.16963		ENSG00000249673	NOP14-AS1	0.0524667	0.660782	4	1.07713
ENSG00000119699	TGFB3	0.0290634	0.365265	14	1.1757		ENSG00000231769		0.0810597	0.998741	6	1.19111		ENSG00000214274	ANG	0.0524754	0.660782	14	-1.1871
ENSG00000178896	EXOSC4	0.0290693	0.365265	8	-1.09455		ENSG00000099337	KCNK6	0.0812779	0.998741	19	-1.04291		ENSG00000231305		0.0526397	0.661892	3	1.23982
ENSG00000100726	TELO2	0.0291029	0.365265	16	1.05647		ENSG00000100296	THOC5	0.0812994	0.998741	22	-1.04319		ENSG00000100347	SAMM50	0.0526824	0.661892	22	-1.05608
ENSG00000267002		0.0291116	0.365265	17	1.20548		ENSG00000124731	TREM1	0.0813998	0.998741	6	-1.07949		ENSG00000228651		0.0527186	0.661892	10	-1.23841
ENSG00000164040	PGRMC2	0.0291225	0.365265	4	-1.05233		ENSG00000103550	KNOP1	0.0819539	0.998741	16	-1.06909		ENSG00000134444	KIAA1468	0.0527675	0.661892	18	1.04898
ENSG00000226174	TEX22	0.0291245	0.365265	14	1.1667		ENSG00000104885	DOT1L	0.0823353	0.998741	19	1.0372		ENSG00000197536	C5orf56	0.0527761	0.661892	5	1.0927
ENSG00000229473	RGS17P1	0.0292034	0.36596	13	1.24057		ENSG00000179361	ARID3B	0.0823667	0.998741	15	-1.03518		ENSG00000135404	CD63	0.0531208	0.665268	12	-1.04149
ENSG00000100473	COCH	0.0292997	0.366871	14	1.38478		ENSG00000143952	VPS54	0.082396	0.998741	2	1.03079		ENSG00000168310	IRF2	0.0531373	0.665268	4	1.03303
ENSG00000132485	ZRANB2	0.0293509	0.366922	1	1.08418		ENSG00000168569	TMEM223	0.0823996	0.998741	11	-1.04736		ENSG00000079156	OSBPL6	0.0531736	0.665268	2	-1.14022
ENSG00000138621	PPCDC	0.0293509	0.366922	15	-1.07586		ENSG00000166866	MYO1A	0.0824329	0.998741	12	1.12083		ENSG00000130939	UBE4B	0.0532534	0.665732	1	-1.03204
ENSG00000108306	FBXL20	0.0294019	0.367114	17	1.0924		ENSG00000196352	CD55	0.082463	0.998741	1	-1.07586		ENSG00000116191	RALGPS2	0.0533384	0.666152	1	1.13258
ENSG00000109270	LAMTOR3	0.0294134	0.367114	4	-1.04432		ENSG00000164713	BRI3	0.0825236	0.998741	7	-1.04081		ENSG00000177565	TBL1XR1	0.0534116	0.666152	3	-1.05144
ENSG00000165355	FBXO33	0.0295537	0.368393	14	1.05145		ENSG00000026297	RNASET2	0.0827977	0.998741	6	-1.08748		ENSG00000229728		0.0534154	0.666152	20	-1.19694
ENSG00000198862	LTN1	0.0295864	0.368393	21	1.04243		ENSG00000134222	PSRC1	0.0828178	0.998741	1	1.07235		ENSG00000228474	OST4	0.0535386	0.666535	2	-1.07808
ENSG00000105778	AVL9	0.0295878	0.368393	7	-1.03289		ENSG00000143882	ATP6V1C2	0.0828211	0.998741	2	1.14584		ENSG00000234127	TRIM26	0.0535609	0.666535	6	1.04052
ENSG00000080947	CROCCP3	0.0296252	0.368393	1	1.15326		ENSG00000107819	SFXN3	0.0830154	0.998741	10	1.04205		ENSG00000108641	B9D1	0.0535746	0.666535	17	1.17899
ENSG00000118596	SLC16A7	0.0296343	0.368393	12	1.16532		ENSG00000058262	SEC61A1	0.0830944	0.998741	3	1.03306		ENSG00000111481	COPZ1	0.0536444	0.66687	12	-1.03613
ENSG00000109066	TMEM104	0.0297162	0.369117	17	-1.05215		ENSG00000168118	RAB4A	0.08315	0.998741	1	-1.04275		ENSG00000126215	XRCC3	0.0538394	0.668475	14	1.06368
ENSG00000226321		0.029778	0.369396	2	1.25385		ENSG00000145022	TCTA	0.0831621	0.998741	3	1.03523		ENSG00000240505	TNFRSF13B	0.0538594	0.668475	17	1.28582
ENSG00000132356	PRKAA1	0.0297879	0.369396	5	1.03508		ENSG00000111664	GNB3	0.0832125	0.998741	12	-1.20047		ENSG00000169375	SIN3A	0.054028	0.669907	15	-1.03062
ENSG00000102781	KATNAL1	0.0298099	0.369396	13	1.10939		ENSG00000100908	EMC9	0.0833784	0.998741	14	1.07127		ENSG00000187091	PLCD1	0.0540609	0.669907	3	1.05458
ENSG00000031003	FAM13B	0.0298438	0.369521	5	1.04835		ENSG00000224183	SDHDP6	0.0837005	0.998741	1	1.25452		ENSG00000119688	ABCD4	0.0541484	0.670189	14	1.04844
ENSG00000073861	TBX21	0.0299623	0.370153	17	1.17123		ENSG00000162063	CCNF	0.0837527	0.998741	16	1.08879		ENSG00000182700	IGIP	0.054211	0.670189	5	-1.06153
ENSG00000211677	IGLC2	0.0299724	0.370153	22	1.59718		ENSG00000117505	DR1	0.083824	0.998741	1	-1.03441		ENSG00000211962	IGHV1-46	0.0542543	0.670189	14	1.30966
ENSG00000146859	TMEM140	0.0299847	0.370153	7	-1.12098		ENSG00000160325	CACFD1	0.083921	0.998741	9	-1.08543		ENSG00000185112	FAM43A	0.0542559	0.670189	3	-1.08082
ENSG00000170234	PWWP2A	0.0299899	0.370153	5	-1.03761		ENSG00000147889	CDKN2A	0.0839237	0.998741	9	1.14582		ENSG00000205339	IPO7	0.0544915	0.671398	11	-1.03149
ENSG00000182179	UBA7	0.0300219	0.370255	3	1.07281		ENSG00000173566	NUDT18	0.0839479	0.998741	8	1.06675		ENSG00000188906	LRRK2	0.05451	0.671398	12	1.06365
ENSG00000173114	LRRN3	0.0300899	0.370543	7	-1.40153		ENSG00000023516	AKAP11	0.0839734	0.998741	13	1.03521		ENSG00000154309	DISP1	0.0545475	0.671398	1	-1.08572
ENSG00000145246	ATP10D	0.0300929	0.370543	4	1.07738		ENSG00000253394	LINC00534	0.0840356	0.998741	8	-1.22523		ENSG00000103249	CLCN7	0.0545983	0.671398	16	1.0489
ENSG00000163918	RFC4	0.0302858	0.372611	3	1.08684		ENSG00000100632	ERH	0.0841681	0.998741	14	-1.03176		ENSG00000228118		0.0546946	0.671398	17	1.19972
ENSG00000260196		0.0303088	0.372611	11	-1.18579		ENSG00000196465	MYL6B	0.0841697	0.998741	12	1.09635		ENSG00000165516	KLHDC2	0.054719	0.671398	14	1.05605
ENSG00000173230	GOLGB1	0.0303495	0.372717	3	1.05233		ENSG00000138175	ARL3	0.0841895	0.998741	10	-1.05209		ENSG00000143549	TPM3	0.0549177	0.671398	1	-1.03903
ENSG00000155099	TMEM55A	0.0303889	0.372717	8	-1.06479		ENSG00000189308	LIN54	0.0841936	0.998741	4	-1.03414		ENSG00000177853	ZNF518A	0.0549186	0.671398	10	1.04149
ENSG00000185829	ARL17A	0.0303892	0.372717	17	-1.24023		ENSG00000106638	TBL2	0.0842664	0.998741	7	-1.043		ENSG00000106524	ANKMY2	0.0549842	0.671398	7	1.04482
ENSG00000103642	LACTB	0.0304599	0.37329	15	-1.06709		ENSG00000128654	MTX2	0.0843376	0.998741	2	1.04766		ENSG00000141040	ZNF287	0.0549924	0.671398	17	1.063
ENSG00000179528	LBX2	0.0305449	0.373414	2	1.24634		ENSG00000047365	ARAP2	0.0843564	0.998741	4	1.06133		ENSG00000135604	STX11	0.0550906	0.671398	6	1.07557
ENSG00000151948	GLT1D1	0.0305597	0.373414	12	-1.06603		ENSG00000010327	STAB1	0.0844763	0.998741	3	-1.09169		ENSG00000090487	SPG21	0.0551438	0.671398	15	-1.0363
ENSG00000211695	TRGV9	0.0305699	0.373414	7	1.31462		ENSG00000176974	SHMT1	0.0845484	0.998741	17	1.08574		ENSG00000179934	CCR8	0.0551923	0.671398	3	1.20466
ENSG00000137574	TGS1	0.0305957	0.373414	8	-1.05543		ENSG00000196569	LAMA2	0.084619	0.998741	6	1.122		ENSG00000010319	SEMA3G	0.05528	0.671398	3	1.16054
ENSG00000175305	CCNE2	0.0306197	0.373414	8	1.15528		ENSG00000148468	FAM171A1	0.0846373	0.998741	10	-1.09966		ENSG00000099821	POLRMT	0.055281	0.671398	19	1.04515
ENSG00000109674	NEIL3	0.0306476	0.373414	4	1.26077		ENSG00000112996	MRPS30	0.0848292	0.998741	5	-1.03195		ENSG00000115649	CNPPD1	0.0552995	0.671398	2	-1.06977
ENSG00000197324	LRP10	0.0306502	0.373414	14	-1.05085		ENSG00000055211	GINM1	0.0849133	0.998741	6	1.04276		ENSG00000166562	SEC11C	0.0554947	0.671398	18	1.08116
ENSG00000095209	TMEM38B	0.030662	0.373414	9	-1.08014		ENSG00000249437	NAIP	0.0850304	0.998741	5	-1.15209		ENSG00000205903	ZNF316	0.0556082	0.671398	7	1.08271
ENSG00000065427	KARS	0.0307369	0.37392	16	-1.03799		ENSG00000196437	ZNF569	0.085152	0.998741	19	-1.04922		ENSG00000094975	SUCO	0.0557238	0.671398	1	1.02645
ENSG00000100983	GSS	0.0307736	0.37392	20	-1.04985		ENSG00000160214	RRP1	0.0852172	0.998741	21	-1.03843		ENSG00000172819	RARG	0.0557493	0.671398	12	-1.05685
ENSG00000151348	EXT2	0.0307899	0.37392	11	-1.04901		ENSG00000253291	TRBV7-7	0.0852633	0.998741	7	1.17248		ENSG00000155744	FAM126B	0.0557833	0.671398	2	1.13546
ENSG00000267470	ZNF571-AS1	0.0307997	0.37392	19	1.22216		ENSG00000090581	GNPTG	0.0853884	0.998741	16	-1.02874		ENSG00000127463	EMC1	0.055792	0.671398	1	-1.04625
ENSG00000090487	SPG21	0.0308252	0.373939	15	-1.04542		ENSG00000132801	ZSWIM3	0.0854531	0.998741	20	-1.04082		ENSG00000164896	FASTK	0.0558011	0.671398	7	1.05493
ENSG00000129559	NEDD8	0.0309695	0.375397	14	-1.07429		ENSG00000149428	HYOU1	0.0854727	0.998741	11	1.04937		ENSG00000133055	MYBPH	0.0558025	0.671398	1	-1.25004
ENSG00000163602	RYBP	0.0310352	0.3759	3	-1.05085		ENSG00000149923	PPP4C	0.0854898	0.998741	16	-1.02626		ENSG00000150782	IL18	0.0558091	0.671398	11	-1.06833
ENSG00000106400	ZNHIT1	0.0310846	0.376206	7	-1.05086		ENSG00000259494	MRPL46	0.0855159	0.998741	15	1.08301		ENSG00000144455	SUMF1	0.0558582	0.671398	3	-1.06145
ENSG00000264968		0.0312589	0.378022	17	-1.28783		ENSG00000155324	GRAMD3	0.0856934	0.998741	5	1.08349		ENSG00000256973		0.055861	0.671398	12	1.20863
ENSG00000197343	ZNF655	0.0312836	0.378026	7	1.0399		ENSG00000213445	SIPA1	0.0857719	0.998741	11	-1.02678		ENSG00000111731	C2CD5	0.0558813	0.671398	12	1.03539
ENSG00000169291	SHE	0.0313413	0.378429	1	-1.16054		ENSG00000213516	RBMXL1	0.085897	0.998741	1	-1.03472		ENSG00000002726	AOC1	0.0559238	0.671398	7	1.38997
ENSG00000114841	DNAH1	0.031534	0.380183	3	1.09239		ENSG00000104635	SLC39A14	0.0859246	0.998741	8	1.05545		ENSG00000248489		0.0559678	0.671398	5	-1.18517
ENSG00000140451	PIF1	0.0315423	0.380183	15	1.19058		ENSG00000088038	CNOT3	0.0860329	0.998741	19	-1.03326		ENSG00000177556	ATOX1	0.0559704	0.671398	5	-1.06022
ENSG00000140443	IGF1R	0.031572	0.380183	15	-1.09293		ENSG00000104883	PEX11G	0.0860636	0.998741	19	-1.1841		ENSG00000138311	ZNF365	0.0559755	0.671398	10	1.18013
ENSG00000250326		0.0316199	0.380183	4	-1.18499		ENSG00000127990	SGCE	0.0860992	0.998741	7	1.18771		ENSG00000010030	ETV7	0.0559897	0.671398	6	1.31243
ENSG00000230330	HMGN2P3	0.0316253	0.380183	16	-1.43618		ENSG00000135334	AKIRIN2	0.0861719	0.998741	6	-1.03982		ENSG00000185630	PBX1	0.0560217	0.671398	1	-1.15905
ENSG00000169905	TOR1AIP2	0.0316568	0.380183	1	-1.07051		ENSG00000101255	TRIB3	0.0862205	0.998741	20	1.08159		ENSG00000146282	RARS2	0.0560779	0.671398	6	1.03623
ENSG00000181220	ZNF746	0.0316651	0.380183	7	-1.05216		ENSG00000248099	INSL3	0.0863083	0.998741	19	-1.15348		ENSG00000073536	NLE1	0.0561289	0.671398	17	-1.07084
ENSG00000145850	TIMD4	0.0316925	0.380183	5	1.21718		ENSG00000055147	FAM114A2	0.0864638	0.998741	5	-1.03161		ENSG00000068903	SIRT2	0.0562171	0.671398	19	-1.03563
ENSG00000125505	MBOAT7	0.0317064	0.380183	19	-1.06483		ENSG00000196693	ZNF33B	0.0865926	0.998741	10	1.04113		ENSG00000167283	ATP5L	0.0562273	0.671398	11	-1.04929
ENSG00000234287		0.0317889	0.380714	3	-1.12911		ENSG00000130592	LSP1	0.0867108	0.998741	11	-1.03789		ENSG00000168827	GFM1	0.056318	0.671398	3	-1.03742
ENSG00000104979	C19orf53	0.0317996	0.380714	19	-1.04432		ENSG00000154930	ACSS1	0.0868347	0.998741	20	1.04057		ENSG00000230555		0.056367	0.671398	10	1.16778
ENSG00000170310	STX8	0.0318385	0.380888	17	-1.06722		ENSG00000156374	PCGF6	0.0868765	0.998741	10	1.05672		ENSG00000234684	SDCBP2-AS1	0.056372	0.671398	20	1.1089
ENSG00000166126	AMN	0.0318771	0.380916	14	1.19924		ENSG00000070526	ST6GALNAC1	0.08688	0.998741	17	-1.19728		ENSG00000162769	FLVCR1	0.056419	0.671398	1	1.08733
ENSG00000267243		0.0318899	0.380916	19	1.27879		ENSG00000159905	ZNF221	0.0870173	0.998741	19	1.15087		ENSG00000188175	HEPACAM2	0.056433	0.671398	7	-1.23005
ENSG00000085514	PILRA	0.0319257	0.381052	7	-1.06055		ENSG00000143222	UFC1	0.0872205	0.998741	1	-1.03302		ENSG00000204370	SDHD	0.0564566	0.671398	11	-1.03402
ENSG00000257218	GATC	0.0319545	0.381103	12	1.08734		ENSG00000064490	RFXANK	0.0872423	0.998741	19	-1.03978		ENSG00000100591	AHSA1	0.0565273	0.671398	14	-1.0363
ENSG00000163681	SLMAP	0.032001	0.381366	3	-1.03563		ENSG00000110888	CAPRIN2	0.0872967	0.998741	12	1.06066		ENSG00000110013	SIAE	0.0565394	0.671398	11	-1.09221
ENSG00000130943	PKDREJ	0.0321328	0.382644	22	1.23177		ENSG00000138031	ADCY3	0.0874701	0.998741	2	-1.06752		ENSG00000025708	TYMP	0.0565682	0.671398	22	1.0983
ENSG00000211665	IGLV3-16	0.0321576	0.382646	22	1.42672		ENSG00000225135		0.0875033	0.998741	6	-1.05208		ENSG00000110880	CORO1C	0.0566076	0.671398	12	-1.03896
ENSG00000155545	MIER3	0.0322622	0.383552	5	1.04319		ENSG00000237611		0.0875379	0.998741	1	-1.13365		ENSG00000205213	LGR4	0.0566226	0.671398	11	-1.14446
ENSG00000160352	ZNF714	0.032283	0.383552	19	1.17293		ENSG00000066422	ZBTB11	0.0875564	0.998741	3	1.02415		ENSG00000134717	BTF3L4	0.0566326	0.671398	1	-1.03788
ENSG00000110104	CCDC86	0.0324015	0.384666	11	-1.08164		ENSG00000138796	HADH	0.0876367	0.998741	4	-1.04055		ENSG00000159648	TEPP	0.056672	0.671398	16	1.15449
ENSG00000145912	NHP2	0.032561	0.386264	5	-1.05578		ENSG00000122390	NAA60	0.0877011	0.998741	16	-1.04929		ENSG00000125257	ABCC4	0.0566902	0.671398	13	-1.10345
ENSG00000111843	TMEM14C	0.0326132	0.386383	6	-1.07059		ENSG00000092203	TOX4	0.0878446	0.998741	14	-1.02237		ENSG00000223960		0.0567807	0.671398	2	1.10274
ENSG00000100243	CYB5R3	0.0326206	0.386383	22	-1.07085		ENSG00000238227	C9orf69	0.0878697	0.998741	9	-1.03489		ENSG00000106263	EIF3B	0.0568283	0.671398	7	-1.05282
ENSG00000124532	MRS2	0.0326987	0.386733	6	1.05214		ENSG00000245025		0.0878925	0.998741	8	1.15241		ENSG00000247796		0.0568428	0.671398	5	-1.1361
ENSG00000178188	SH2B1	0.0326998	0.386733	16	1.0817		ENSG00000182901	RGS7	0.0879336	0.998741	1	-1.18751		ENSG00000151694	ADAM17	0.0568437	0.671398	2	1.06332
ENSG00000162368	CMPK1	0.0327664	0.387225	1	-1.0502		ENSG00000237111	IGHJ3P	0.0880065	0.998741	14	1.20766		ENSG00000146376	ARHGAP18	0.0568998	0.671398	6	-1.06829
ENSG00000162813	BPNT1	0.0328165	0.387524	1	1.0629		ENSG00000129925	TMEM8A	0.0880125	0.998741	16	-1.0449		ENSG00000226891		0.0569498	0.671398	1	1.15765
ENSG00000083520	DIS3	0.0328627	0.387775	13	1.04886		ENSG00000106245	BUD31	0.0880424	0.998741	7	-1.03214		ENSG00000119314	PTBP3	0.0569556	0.671398	9	-1.02907
ENSG00000144591	GMPPA	0.0329232	0.388187	2	1.05451		ENSG00000168477	TNXB	0.0881339	0.998741	6	-1.10953		ENSG00000115694	STK25	0.0569603	0.671398	2	1.03985
ENSG00000154845	PPP4R1	0.0329475	0.388187	18	-1.06231		ENSG00000226711	FAM66C	0.0881419	0.998741	12	1.12527		ENSG00000160145	KALRN	0.0570107	0.671398	3	-1.13506
ENSG00000148331	ASB6	0.033007	0.388492	9	1.05135		ENSG00000165898	ISCA2	0.0882578	0.998741	14	-1.05433		ENSG00000100575	TIMM9	0.0570473	0.671398	14	-1.06086
ENSG00000162402	USP24	0.0330572	0.388492	1	1.03495		ENSG00000211766	TRBJ2-2P	0.0882654	0.998741	7	1.16972		ENSG00000226015	CCT8P1	0.0570714	0.671398	1	-1.11751
ENSG00000145604	SKP2	0.0330841	0.388492	5	1.05688		ENSG00000235477		0.0883395	0.998741	1	-1.0938		ENSG00000167216	KATNAL2	0.0571675	0.67202	18	1.16324
ENSG00000100359	SGSM3	0.0330998	0.388492	22	1.06209		ENSG00000236830	CBR3-AS1	0.088411	0.998741	21	-1.14801		ENSG00000263874	LINC00672	0.0573435	0.673241	17	1.14763
ENSG00000106443	PHF14	0.0331189	0.388492	7	-1.06306		ENSG00000121297	TSHZ3	0.0884314	0.998741	19	-1.07148		ENSG00000129003	VPS13C	0.0573578	0.673241	15	1.04628
ENSG00000159904	ZNF890P	0.0331231	0.388492	7	-1.33363		ENSG00000111181	SLC6A12	0.0884522	0.998741	12	1.10543		ENSG00000132017	DCAF15	0.0574926	0.674128	19	1.03038
ENSG00000162929	KIAA1841	0.0332888	0.390141	2	1.08374		ENSG00000258754		0.0884781	0.998741	15	-1.19184		ENSG00000163534	FCRL1	0.0575849	0.674128	1	1.21789
ENSG00000137764	MAP2K5	0.0333938	0.391077	15	-1.06393		ENSG00000068903	SIRT2	0.0884995	0.998741	19	-1.03128		ENSG00000110237	ARHGEF17	0.0575865	0.674128	11	1.34539
ENSG00000181404		0.0334441	0.391372	9	1.26053		ENSG00000137992	DBT	0.0885178	0.998741	1	-1.03896		ENSG00000150401	DCUN1D2	0.0576896	0.674128	13	1.05836
ENSG00000211652	IGLV7-43	0.0335969	0.392572	22	1.42993		ENSG00000187997	C17orf99	0.0886237	0.998741	17	-1.20011		ENSG00000256043	CTSO	0.0577383	0.674128	4	-1.04417
ENSG00000100994	PYGB	0.0335976	0.392572	20	-1.0692		ENSG00000138744	NAAA	0.0887403	0.998741	4	-1.08608		ENSG00000106479	ZNF862	0.0577534	0.674128	7	1.04937
ENSG00000185480	PARPBP	0.0336274	0.392572	12	1.15932		ENSG00000079435	LIPE	0.0888106	0.998741	19	-1.06872		ENSG00000213090		0.0577595	0.674128	2	-1.21444
ENSG00000103168	TAF1C	0.0336476	0.392572	16	1.07813		ENSG00000122557	HERPUD2	0.0888637	0.998741	7	1.02881		ENSG00000104691	UBXN8	0.0579173	0.674128	8	-1.06627
ENSG00000248516		0.0336782	0.392635	4	1.26795		ENSG00000085760	MTIF2	0.0888908	0.998741	2	1.03086		ENSG00000211665	IGLV3-16	0.0579399	0.674128	22	1.34422
ENSG00000079616	KIF22	0.0337504	0.392857	16	1.05634		ENSG00000104728	ARHGEF10	0.0890365	0.998741	8	-1.16649		ENSG00000159399	HK2	0.0579441	0.674128	2	-1.06344
ENSG00000062282	DGAT2	0.033775	0.392857	11	-1.08776		ENSG00000089692	LAG3	0.0891031	0.998741	12	1.16822		ENSG00000250850		0.0579915	0.674128	9	1.26949
ENSG00000163938	GNL3	0.0337855	0.392857	3	1.06424		ENSG00000117036	ETV3	0.0891289	0.998741	1	-1.02462		ENSG00000109066	TMEM104	0.0581589	0.674128	17	-1.04179
ENSG00000141456	PELP1	0.0338193	0.392857	17	-1.05527		ENSG00000259704		0.0893533	0.998741	15	-1.16487		ENSG00000131148	EMC8	0.0581619	0.674128	16	-1.04539
ENSG00000164896	FASTK	0.0338235	0.392857	7	1.0667		ENSG00000053918	KCNQ1	0.0893666	0.998741	11	-1.04093		ENSG00000147687	TATDN1	0.0582078	0.674128	8	-1.06384
ENSG00000122025	FLT3	0.0339031	0.393489	13	-1.17752		ENSG00000125870	SNRPB2	0.089489	0.998741	20	-1.03154		ENSG00000176953	NFATC2IP	0.0582178	0.674128	16	1.06388
ENSG00000103490	PYCARD	0.033983	0.394022	16	-1.04918		ENSG00000213753	CENPBD1P1	0.0894978	0.998741	19	-1.04351		ENSG00000084070	SMAP2	0.0583031	0.674128	1	1.05476
ENSG00000177971	IMP3	0.0339997	0.394022	15	-1.05487		ENSG00000078269	SYNJ2	0.0895993	0.998741	6	-1.08404		ENSG00000103051	COG4	0.0583373	0.674128	16	1.03903
ENSG00000170873	MTSS1	0.0340916	0.394793	8	1.10546		ENSG00000081870	HSPB11	0.0896417	0.998741	1	1.05159		ENSG00000071205	ARHGAP10	0.0583443	0.674128	4	-1.08903
ENSG00000259715		0.0341741	0.395427	15	1.35087		ENSG00000132950	ZMYM5	0.0897212	0.998741	13	1.03607		ENSG00000230438		0.0583732	0.674128	6	1.15097
ENSG00000147853	AK3	0.0342212	0.395427	9	1.07162		ENSG00000240184	PCDHGC3	0.0898607	0.998741	5	-1.17123		ENSG00000175544	CABP4	0.0584305	0.674128	11	1.16914
ENSG00000155850	SLC26A2	0.0342226	0.395427	5	1.03754		ENSG00000187231	SESTD1	0.0899952	0.998741	2	1.07901		ENSG00000075223	SEMA3C	0.0584515	0.674128	7	-1.08127
ENSG00000089094	KDM2B	0.0342657	0.395463	12	-1.04896		ENSG00000112977	DAP	0.0902772	0.998741	5	-1.04794		ENSG00000196872	KIAA1211L	0.0584775	0.674128	2	-1.12688
ENSG00000178802	MPI	0.0342765	0.395463	15	-1.06132		ENSG00000173950	XXYLT1	0.0903203	0.998741	3	-1.05621		ENSG00000100908	EMC9	0.0585034	0.674128	14	1.0771
ENSG00000136999	NOV	0.0343311	0.395686	8	-1.15451		ENSG00000244649		0.0903569	0.998741	17	1.26914		ENSG00000026950	BTN3A1	0.058517	0.674128	6	1.07822
ENSG00000256229	ZNF486	0.0343638	0.395686	19	-1.10872		ENSG00000211713	TRBV6-4	0.0904059	0.998741	7	-1.24673		ENSG00000139734	DIAPH3	0.0585468	0.674128	13	1.22417
ENSG00000119042	SATB2	0.0343721	0.395686	2	1.17533		ENSG00000148057	IDNK	0.0905126	0.998741	9	1.06066		ENSG00000118690	ARMC2	0.05862	0.674128	6	1.08376
ENSG00000112118	MCM3	0.0344385	0.396005	6	1.04726		ENSG00000054967	RELT	0.0905602	0.998741	11	-1.04362		ENSG00000163820	FYCO1	0.0586359	0.674128	3	1.05396
ENSG00000126001	CEP250	0.0344507	0.396005	20	1.04951		ENSG00000163848	ZNF148	0.0905816	0.998741	3	-1.02719		ENSG00000078403	MLLT10	0.0587635	0.674128	10	1.03802
ENSG00000189007	ADAT2	0.0345349	0.396096	6	1.12543		ENSG00000197989	SNHG12	0.0906335	0.998741	1	1.08705		ENSG00000170043	TRAPPC1	0.05877	0.674128	17	-1.03509
ENSG00000260214	NA	0.0345493	0.396096	NA	-1.15097		ENSG00000115365	LANCL1	0.090741	0.998741	2	1.02924		ENSG00000255857	PXN-AS1	0.0588131	0.674128	12	1.13012
ENSG00000137177	KIF13A	0.0346069	0.396096	6	-1.05872		ENSG00000213714	FAM209B	0.0908066	0.998741	20	1.17078		ENSG00000173141	MRP63	0.0588214	0.674128	13	-1.04734
ENSG00000090674	MCOLN1	0.0346199	0.396096	19	-1.11371		ENSG00000207034		0.0908761	0.998741	18	1.18654		ENSG00000165795	NDRG2	0.0588592	0.674128	14	-1.08024
ENSG00000125901	MRPS26	0.0346283	0.396096	20	-1.06267		ENSG00000176473	WDR25	0.0908859	0.998741	14	-1.06878		ENSG00000230383		0.0588627	0.674128	7	-1.17742
ENSG00000269086		0.0346479	0.396096	19	1.12133		ENSG00000165660	FAM175B	0.090939	0.998741	10	-1.0282		ENSG00000168301	KCTD6	0.059034	0.675347	3	-1.05134
ENSG00000187815	ZFP69	0.0346617	0.396096	1	1.06964		ENSG00000112234	FBXL4	0.0909768	0.998741	6	1.04832		ENSG00000104687	GSR	0.0590844	0.675347	8	-1.0422
ENSG00000119878	CRIPT	0.0347017	0.396096	2	-1.06318		ENSG00000170873	MTSS1	0.0911316	0.998741	8	1.07542		ENSG00000138463	DIRC2	0.0591118	0.675347	3	1.05897
ENSG00000169914	OTUD3	0.0347023	0.396096	1	1.08219		ENSG00000256553	TRAV1-2	0.0911984	0.998741	14	-1.18132		ENSG00000162601	MYSM1	0.0591472	0.675347	1	1.05533
ENSG00000260618		0.0347131	0.396096	15	1.24536		ENSG00000153391	INO80C	0.091225	0.998741	18	-1.06277		ENSG00000101574	METTL4	0.0592516	0.675347	18	1.04897
ENSG00000183309	ZNF623	0.0347814	0.396216	8	1.07573		ENSG00000180938	ZNF572	0.0913914	0.998741	8	1.09711		ENSG00000164659	KIAA1324L	0.0592641	0.675347	7	1.17845
ENSG00000259687		0.0347974	0.396216	14	1.28167		ENSG00000244187	TMEM141	0.0914129	0.998741	9	-1.05046		ENSG00000106785	TRIM14	0.0593139	0.675347	9	1.06856
ENSG00000139597	N4BP2L1	0.0348078	0.396216	13	-1.04914		ENSG00000118246	FASTKD2	0.0915768	0.998741	2	-1.02953		ENSG00000229598	PRDX3P1	0.0593164	0.675347	22	1.2068
ENSG00000119048	UBE2B	0.0348442	0.396216	5	-1.05421		ENSG00000168405	CMAHP	0.0918208	0.998741	6	1.07345		ENSG00000110077	MS4A6A	0.0594642	0.676536	11	-1.07041
ENSG00000142606	MMEL1	0.0348561	0.396216	1	-1.22952		ENSG00000234106		0.0918722	0.998741	11	-1.45897		ENSG00000198740	ZNF652	0.0595592	0.676566	17	-1.04547
ENSG00000092439	TRPM7	0.0348764	0.396216	15	1.04824		ENSG00000242779	ZNF702P	0.0919246	0.998741	19	1.18023		ENSG00000130529	TRPM4	0.059593	0.676566	19	-1.1588
ENSG00000158636	C11orf30	0.0349376	0.396622	11	-1.04404		ENSG00000184005	ST6GALNAC3	0.0922199	0.998741	1	-1.09133		ENSG00000140374	ETFA	0.0596022	0.676566	15	-1.05614
ENSG00000196873	CBWD3	0.0350383	0.397191	9	1.15895		ENSG00000119392	GLE1	0.0923053	0.998741	9	1.02666		ENSG00000186350	RXRA	0.0596408	0.676566	9	-1.04631
ENSG00000159352	PSMD4	0.0350388	0.397191	1	-1.04462		ENSG00000111726	CMAS	0.0923811	0.998741	12	1.03434		ENSG00000095380	NANS	0.0597955	0.677673	9	-1.04288
ENSG00000269696		0.0350742	0.397303	19	1.21554		ENSG00000135535	CD164	0.0925701	0.998741	6	1.03418		ENSG00000168394	TAP1	0.0598559	0.677673	6	1.07413
ENSG00000196233	LCOR	0.0351576	0.397681	10	1.04915		ENSG00000152117		0.0925981	0.998741	2	1.05931		ENSG00000231721	LINC-PINT	0.0599364	0.677673	7	1.08065
ENSG00000233328	PFN1P1	0.0351587	0.397681	1	-1.10834		ENSG00000142186	SCYL1	0.0926594	0.998741	11	-1.03028		ENSG00000138614	VWA9	0.0599501	0.677673	15	-1.03664
ENSG00000001631	KRIT1	0.0351891	0.397702	7	1.0573		ENSG00000106991	ENG	0.0926737	0.998741	9	-1.05837		ENSG00000239819	IGKV1D-8	0.059956	0.677673	2	1.32625
ENSG00000127423	AUNIP	0.0352389	0.397702	1	1.18798		ENSG00000205930	C21orf49	0.0927728	0.998741	21	-1.11394		ENSG00000114480	GBE1	0.0600845	0.678632	3	-1.0454
ENSG00000205885	C1RL-AS1	0.0352599	0.397702	12	1.20823		ENSG00000185000	DGAT1	0.0928153	0.998741	8	-1.04669		ENSG00000225940		0.060144	0.678676	5	-1.21503
ENSG00000256128	LINC00944	0.0353366	0.397702	12	1.28063		ENSG00000115423	DNAH6	0.0928286	0.998741	2	-1.11301		ENSG00000166446	CDYL2	0.0602194	0.678676	16	1.13435
ENSG00000101290	CDS2	0.0353386	0.397702	20	-1.05877		ENSG00000144815	NXPE3	0.0928393	0.998741	3	1.05201		ENSG00000143079	CTTNBP2NL	0.060237	0.678676	1	-1.09178
ENSG00000100241	SBF1	0.0353629	0.397702	22	1.04406		ENSG00000198055	GRK6	0.0928577	0.998741	5	-1.02755		ENSG00000241014		0.0603048	0.678676	1	1.10127
ENSG00000157978	LDLRAP1	0.035368	0.397702	1	-1.10195		ENSG00000163867	ZMYM6	0.0929247	0.998741	1	1.031		ENSG00000166484	MAPK7	0.0603064	0.678676	17	-1.04189
ENSG00000152969	JAKMIP1	0.035381	0.397702	4	1.20572		ENSG00000234231		0.0929293	0.998741	2	-1.15755		ENSG00000164967	RPP25L	0.0603662	0.678851	9	-1.04437
ENSG00000011021	CLCN6	0.0353905	0.397702	1	1.08077		ENSG00000152268	SPON1	0.0930084	0.998741	11	1.13847		ENSG00000175294	CATSPER1	0.0604092	0.678851	11	-1.08071
ENSG00000197451	HNRNPAB	0.0354259	0.397813	5	1.05609		ENSG00000175544	CABP4	0.0930217	0.998741	11	1.14637		ENSG00000114993	RTKN	0.0606334	0.680091	2	-1.14004
ENSG00000185437	SH3BGR	0.0355174	0.398168	21	-1.19762		ENSG00000013288	MAN2B2	0.0930906	0.998741	4	-1.03473		ENSG00000100599	RIN3	0.0606387	0.680091	14	-1.03397
ENSG00000004799	PDK4	0.0355291	0.398168	7	1.1159		ENSG00000077514	POLD3	0.0931613	0.998741	11	-1.0337		ENSG00000229153	EPHA1-AS1	0.0607163	0.680091	7	1.22904
ENSG00000253368	TRNP1	0.0355635	0.398168	1	1.19973		ENSG00000177084	POLE	0.0932005	0.998741	12	1.03664		ENSG00000196369	SRGAP2B	0.0607285	0.680091	1	1.13446
ENSG00000090447	TFAP4	0.0355939	0.398168	16	-1.0816		ENSG00000168214	RBPJ	0.0932676	0.998741	4	-1.0294		ENSG00000165661	QSOX2	0.0608123	0.680091	9	1.07788
ENSG00000136206	SPDYE1	0.0356114	0.398168	7	1.21569		ENSG00000057704	TMCC3	0.0933059	0.998741	12	-1.05801		ENSG00000179933	C14orf119	0.060821	0.680091	14	-1.03497
ENSG00000109332	UBE2D3	0.0356125	0.398168	4	-1.05802		ENSG00000187627	RGPD1	0.0933328	0.998741	2	1.28178		ENSG00000182544	MFSD5	0.0608254	0.680091	12	-1.03845
ENSG00000175634	RPS6KB2	0.0357135	0.398168	11	1.04561		ENSG00000007038	PRSS21	0.0933744	0.998741	16	1.26276		ENSG00000072958	AP1M1	0.060874	0.680146	19	-1.0322
ENSG00000266750	MIR4645	0.0357232	0.398168	6	1.25915		ENSG00000141576	RNF157	0.0934938	0.998741	17	-1.09026		ENSG00000156162	DPY19L4	0.0610142	0.681223	8	1.06602
ENSG00000107938	EDRF1	0.0357592	0.398168	10	1.05727		ENSG00000169994	MYO7B	0.0935915	0.998741	2	-1.12979		ENSG00000074695	LMAN1	0.0611237	0.681689	18	1.05612
ENSG00000266865		0.0357715	0.398168	17	1.15885		ENSG00000144668	ITGA9	0.0936272	0.998741	3	1.16882		ENSG00000170632	ARMC10	0.0611436	0.681689	7	-1.03686
ENSG00000197320		0.0357748	0.398168	7	1.27609		ENSG00000231711	LINC00899	0.0937424	0.998741	22	1.09565		ENSG00000204644	ZFP57	0.0613249	0.683222	6	1.94258
ENSG00000230454		0.0357875	0.398168	3	1.23203		ENSG00000036257	CUL3	0.0938865	0.998741	2	-1.04182		ENSG00000134882	UBAC2	0.0614702	0.683314	13	-1.0309
ENSG00000185404	SP140L	0.0358111	0.398168	2	1.06399		ENSG00000130517	PGPEP1	0.0942343	0.998741	19	-1.03582		ENSG00000160179	ABCG1	0.0615089	0.683314	21	-1.1356
ENSG00000069329	VPS35	0.0358571	0.398168	16	-1.04486		ENSG00000226121	AHCTF1P1	0.0942415	0.998741	2	1.15165		ENSG00000106443	PHF14	0.0615508	0.683314	7	-1.05044
ENSG00000125434	SLC25A35	0.0358688	0.398168	17	1.10236		ENSG00000238279		0.0943222	0.998741	1	-1.15785		ENSG00000127688	NA	0.0615511	0.683314	NA	1.12145
ENSG00000182087	TMEM259	0.035876	0.398168	19	1.07574		ENSG00000213189	BTF3L4P2	0.0943537	0.998741	2	-1.12183		ENSG00000082512	TRAF5	0.0615711	0.683314	1	1.0498
ENSG00000181666	HKR1	0.0359093	0.398168	19	1.07364		ENSG00000144848	ATG3	0.0943844	0.998741	3	-1.03701		ENSG00000158104	HPD	0.0615966	0.683314	12	-1.20658
ENSG00000138336	TET1	0.0359682	0.398168	10	1.12122		ENSG00000178665	ZNF713	0.0944036	0.998741	7	-1.12361		ENSG00000269970		0.0616914	0.683566	9	-1.16866
ENSG00000056972	TRAF3IP2	0.0359683	0.398168	6	-1.07676		ENSG00000204138	PHACTR4	0.0944055	0.998741	1	-1.0392		ENSG00000186716	BCR	0.0617279	0.683566	22	-1.05307
ENSG00000130725	UBE2M	0.0360069	0.398168	19	-1.04326		ENSG00000243238	IGKV2-30	0.0945076	0.998741	2	1.31958		ENSG00000109332	UBE2D3	0.061751	0.683566	4	-1.04705
ENSG00000143256	PFDN2	0.0360085	0.398168	1	-1.06153		ENSG00000243725	TTC4	0.0946086	0.998741	1	1.14751		ENSG00000118596	SLC16A7	0.0618797	0.684462	12	1.12947
ENSG00000186088	GSAP	0.0360236	0.398168	7	1.10218		ENSG00000251023		0.0946321	0.998741	5	1.10613		ENSG00000146410	MTFR2	0.0619199	0.684462	6	1.12846
ENSG00000204386	NEU1	0.0360459	0.398168	6	-1.04825		ENSG00000030419	IKZF2	0.0946424	0.998741	2	1.08397		ENSG00000140497	SCAMP2	0.0620262	0.68513	15	-1.03374
ENSG00000129292	PHF20L1	0.0361598	0.399032	8	-1.04337		ENSG00000180385	EMC3-AS1	0.094791	0.998741	3	1.12207		ENSG00000173064	HECTD4	0.0621039	0.68513	12	1.04758
ENSG00000133800	LYVE1	0.0361882	0.399032	11	1.18942		ENSG00000269427		0.0948539	0.998741	19	-1.13138		ENSG00000100138	NHP2L1	0.0621125	0.68513	22	-1.03309
ENSG00000178295	GEN1	0.0362101	0.399032	2	1.13636		ENSG00000103227	LMF1	0.0948712	0.998741	16	1.05863		ENSG00000232533		0.0622109	0.685271	7	-1.07086
ENSG00000166333	ILK	0.0362267	0.399032	11	1.23713		ENSG00000113273	ARSB	0.09498	0.998741	5	-1.04827		ENSG00000181830	SLC35C1	0.0622133	0.685271	11	-1.03836
ENSG00000184009	ACTG1	0.0363207	0.399355	17	1.05631		ENSG00000157833	GAREML	0.0949994	0.998741	2	-1.10485		ENSG00000225411		0.0623113	0.685865	9	1.18719
ENSG00000101457	DNTTIP1	0.0363322	0.399355	20	-1.04073		ENSG00000142920	ADC	0.0950289	0.998741	1	-1.1006		ENSG00000198917	C9orf114	0.0624018	0.686231	9	1.04099
ENSG00000168913	ENHO	0.036333	0.399355	9	-1.27168		ENSG00000067596	DHX8	0.0950711	0.998741	17	-1.02466		ENSG00000183397	C19orf71	0.0624327	0.686231	19	1.10415
ENSG00000166881	TMEM194A	0.0363977	0.399545	12	1.08064		ENSG00000079616	KIF22	0.0951671	0.998741	16	1.03983		ENSG00000140299	BNIP2	0.0624967	0.686271	15	-1.02595
ENSG00000108950	FAM20A	0.0364016	0.399545	17	1.22242		ENSG00000132613	MTSS1L	0.0952696	0.998741	16	1.18384		ENSG00000206503	HLA-A	0.0626388	0.686271	6	-1.05776
ENSG00000260367		0.0364904	0.400136	16	1.26063		ENSG00000100982	PCIF1	0.0954912	0.998741	20	-1.02265		ENSG00000154222	CC2D1B	0.0626406	0.686271	1	1.03231
ENSG00000260539		0.0365069	0.400136	16	-1.07834		ENSG00000119537	KDSR	0.0955014	0.998741	18	-1.05867		ENSG00000163462	TRIM46	0.0626742	0.686271	1	1.107
ENSG00000105516	DBP	0.0365953	0.400822	19	-1.0707		ENSG00000169957	ZNF768	0.0955067	0.998741	16	-1.05494		ENSG00000102547	CAB39L	0.0626912	0.686271	13	-1.06714
ENSG00000110944	IL23A	0.0366447	0.401082	12	-1.10834		ENSG00000167552	TUBA1A	0.0955919	0.998741	12	-1.05614		ENSG00000234883	MIR155HG	0.062706	0.686271	21	1.2282
ENSG00000023516	AKAP11	0.0366878	0.401272	13	1.04712		ENSG00000111602	TIMELESS	0.0956447	0.998741	12	1.06969		ENSG00000256050		0.0627778	0.686271	14	-1.32401
ENSG00000073350	LLGL2	0.036794	0.401756	17	1.10833		ENSG00000151725	CENPU	0.0956514	0.998741	4	1.12472		ENSG00000153012	LGI2	0.0628475	0.686271	4	-1.15897
ENSG00000174652	ZNF266	0.0367969	0.401756	19	1.1059		ENSG00000133657	ATP13A3	0.0956601	0.998741	3	1.03657		ENSG00000198945	L3MBTL3	0.0628811	0.686271	6	1.06909
ENSG00000149311	ATM	0.03685	0.401756	11	1.06675		ENSG00000267100	ILF3-AS1	0.0957509	0.998741	19	1.05723		ENSG00000248571		0.0629153	0.686271	4	1.19442
ENSG00000231731		0.0368896	0.401756	2	1.21689		ENSG00000265399		0.0958251	0.998741	18	-1.07738		ENSG00000164970	FAM219A	0.0629593	0.686271	9	1.03869
ENSG00000068383	INPP5A	0.036927	0.401756	10	-1.06043		ENSG00000203497	PDCD4-AS1	0.0959068	0.998741	10	-1.06049		ENSG00000112299	VNN1	0.0629655	0.686271	6	1.20464
ENSG00000196502	SULT1A1	0.0369414	0.401756	16	-1.19208		ENSG00000032742	IFT88	0.0959476	0.998741	13	-1.06418		ENSG00000082701	GSK3B	0.0630144	0.686323	3	-1.02742
ENSG00000150347	ARID5B	0.0369508	0.401756	10	1.09253		ENSG00000245498		0.0960468	0.998741	11	-1.13682		ENSG00000223711		0.0631419	0.686397	3	-1.1672
ENSG00000131116	ZNF428	0.0369512	0.401756	19	-1.0963		ENSG00000130939	UBE4B	0.0961005	0.998741	1	-1.02751		ENSG00000126803	HSPA2	0.0631539	0.686397	14	-1.14919
ENSG00000243701	LINC00883	0.0369645	0.401756	3	-1.17364		ENSG00000150455	TIRAP	0.096116	0.998741	11	-1.05596		ENSG00000124701	APOBEC2	0.0631661	0.686397	6	-1.1968
ENSG00000260356	NA	0.0370626	0.402008	NA	1.15125		ENSG00000087237	CETP	0.0962158	0.998741	16	-1.13215		ENSG00000174106	LEMD3	0.063303	0.686397	12	1.02731
ENSG00000166266	CUL5	0.037073	0.402008	11	1.05103		ENSG00000260828	HMGB3P32	0.0962554	0.998741	16	1.17681		ENSG00000169398	PTK2	0.0633343	0.686397	8	-1.10087
ENSG00000188582	PAQR9	0.0370956	0.402008	3	-1.37282		ENSG00000136051	KIAA1033	0.096346	0.998741	12	1.03477		ENSG00000170265	ZNF282	0.0633446	0.686397	7	1.03971
ENSG00000174151	CYB561D1	0.0371116	0.402008	1	1.04232		ENSG00000137574	TGS1	0.0965265	0.998741	8	-1.03825		ENSG00000133028	SCO1	0.0633776	0.686397	17	1.04413
ENSG00000135778	NTPCR	0.0371168	0.402008	1	-1.14624		ENSG00000205846	CLEC6A	0.0965534	0.998741	12	1.13577		ENSG00000211670	IGLV3-9	0.0634888	0.686397	22	1.30009
ENSG00000256973		0.0371834	0.402373	12	1.25818		ENSG00000165661	QSOX2	0.0966306	0.998741	9	1.0694		ENSG00000184838	PRR16	0.0635109	0.686397	5	-1.18574
ENSG00000146555	SDK1	0.0372158	0.402373	7	1.24157		ENSG00000132128	LRRC41	0.0967019	0.998741	1	-1.03009		ENSG00000105197	TIMM50	0.0636107	0.686397	19	-1.05232
ENSG00000211662	IGLV3-21	0.0372323	0.402373	22	1.44956		ENSG00000124786	SLC35B3	0.0967225	0.998741	6	1.03049		ENSG00000137310	TCF19	0.0636123	0.686397	6	1.09399
ENSG00000175054	ATR	0.0372539	0.402373	3	1.05365		ENSG00000225573	RPL35P5	0.0968059	0.998741	7	1.42885		ENSG00000145734	BDP1	0.0637024	0.686397	5	1.04887
ENSG00000196083	IL1RAP	0.0373179	0.402785	3	-1.10822		ENSG00000269191		0.0968218	0.998741	19	1.15425		ENSG00000138382	METTL5	0.0637188	0.686397	2	1.04863
ENSG00000232671		0.0374044	0.402902	1	1.26892		ENSG00000066735	KIF26A	0.0969215	0.998741	14	-1.20129		ENSG00000068489	PRR11	0.0638224	0.686397	17	1.08491
ENSG00000100564	PIGH	0.0374203	0.402902	14	1.05338		ENSG00000077585	GPR137B	0.097018	0.998741	1	1.0712		ENSG00000173889	PHC3	0.0638378	0.686397	3	1.08897
ENSG00000106692	FKTN	0.0374231	0.402902	9	1.05959		ENSG00000078699	CBFA2T2	0.0972136	0.998741	20	1.02703		ENSG00000241244	IGKV1D-16	0.063906	0.686397	2	1.41362
ENSG00000182544	MFSD5	0.0374357	0.402902	12	-1.04683		ENSG00000164104	HMGB2	0.0972454	0.998741	4	1.05627		ENSG00000213465	ARL2	0.0639228	0.686397	11	-1.06152
ENSG00000140307	GTF2A2	0.0374923	0.402902	15	-1.05068		ENSG00000107672	NSMCE4A	0.0972836	0.998741	10	1.05652		ENSG00000239650	GUSBP4	0.0639491	0.686397	6	1.18925
ENSG00000111445	RFC5	0.0374968	0.402902	12	1.05404		ENSG00000178860	MSC	0.0973459	0.998741	8	1.18616		ENSG00000133317	LGALS12	0.064033	0.686397	11	-1.0879
ENSG00000048052	HDAC9	0.0375099	0.402902	7	-1.10958		ENSG00000092199	HNRNPC	0.0973826	0.998741	14	-1.04007		ENSG00000105948	TTC26	0.0640498	0.686397	7	1.17735
ENSG00000073331	ALPK1	0.0376095	0.403554	4	-1.08002		ENSG00000130300	PLVAP	0.097414	0.998741	19	-1.19078		ENSG00000101558	VAPA	0.0640533	0.686397	18	-1.06683
ENSG00000068831	RASGRP2	0.0376225	0.403554	11	1.05001		ENSG00000151881	C5orf28	0.0975094	0.998741	5	1.04707		ENSG00000184979	USP18	0.0641205	0.686397	22	1.28721
ENSG00000170962	PDGFD	0.0376857	0.403611	11	1.17604		ENSG00000177575	CD163	0.0975488	0.998741	12	-1.07902		ENSG00000100994	PYGB	0.0641337	0.686397	20	-1.05531
ENSG00000213453	FTH1P3	0.0377065	0.403611	2	-1.19208		ENSG00000165238	WNK2	0.0979909	0.998741	9	-1.12771		ENSG00000128872	TMOD2	0.0641764	0.686397	15	1.06963
ENSG00000197111	PCBP2	0.0377541	0.403611	12	-1.06402		ENSG00000217801		0.0979945	0.998741	1	1.16002		ENSG00000115414	FN1	0.0641995	0.686397	2	-1.2269
ENSG00000053770	AP5M1	0.0377561	0.403611	14	1.03301		ENSG00000147439	BIN3	0.0980523	0.998741	8	-1.03275		ENSG00000102796	DHRS12	0.0642041	0.686397	13	1.09413
ENSG00000199133	MIRLET7D	0.0377575	0.403611	9	1.23175		ENSG00000142556	ZNF614	0.0982027	0.998741	19	1.03989		ENSG00000100796	SMEK1	0.0642119	0.686397	14	1.02229
ENSG00000158161	EYA3	0.0378244	0.403643	1	1.06494		ENSG00000158156	XKR8	0.0982252	0.998741	1	-1.04378		ENSG00000156886	ITGAD	0.0643068	0.686939	16	1.25244
ENSG00000126777	KTN1	0.0378281	0.403643	14	-1.04942		ENSG00000203780	FANK1	0.0984071	0.998741	10	-1.14188		ENSG00000069667	RORA	0.0644507	0.688005	15	1.09871
ENSG00000197608	ZNF841	0.0378448	0.403643	19	1.1019		ENSG00000250348		0.0985554	0.998741	5	-1.21542		ENSG00000157778	PSMG3	0.0646234	0.689363	7	1.05323
ENSG00000139974	SLC38A6	0.0378642	0.403643	14	-1.10475		ENSG00000115084	SLC35F5	0.0985621	0.998741	2	1.03755		ENSG00000104866	PPP1R37	0.0646666	0.689363	19	1.05252
ENSG00000076351	SLC46A1	0.0379	0.403748	17	1.14716		ENSG00000130702	LAMA5	0.0986136	0.998741	20	1.1766		ENSG00000242736	TRBV1	0.0648471	0.689778	7	1.24594
ENSG00000242960	FTH1P23	0.0379673	0.403968	3	-1.21611		ENSG00000239672	NME1	0.0986995	0.998741	17	1.12158		ENSG00000133962	CATSPERB	0.0648504	0.689778	14	-1.14504
ENSG00000175707	C1orf172	0.0379726	0.403968	1	-1.18239		ENSG00000105819	PMPCB	0.0987074	0.998741	7	1.02823		ENSG00000185437	SH3BGR	0.0648787	0.689778	21	-1.15235
ENSG00000160783	PMF1	0.0380093	0.404083	1	-1.06308		ENSG00000231856		0.0988759	0.998741	13	1.10412		ENSG00000251002		0.0648828	0.689778	14	1.15582
ENSG00000092847	AGO1	0.0380845	0.40437	1	-1.03507		ENSG00000119421	NDUFA8	0.0988775	0.998741	9	-1.03798		ENSG00000099958	DERL3	0.0649459	0.689865	22	1.17431
ENSG00000240288	GHRLOS	0.0381718	0.40437	3	-1.2284		ENSG00000074181	NOTCH3	0.09899	0.998741	19	-1.1332		ENSG00000156239	N6AMT1	0.0650139	0.689865	21	-1.0776
ENSG00000120899	PTK2B	0.0381788	0.40437	8	1.03898		ENSG00000147416	ATP6V1B2	0.0990336	0.998741	8	-1.03868		ENSG00000226121	AHCTF1P1	0.0650563	0.689865	2	1.17379
ENSG00000140932	CMTM2	0.0382174	0.40437	16	-1.10331		ENSG00000111371	SLC38A1	0.0990554	0.998741	12	1.03485		ENSG00000178015	GPR150	0.0651252	0.689865	5	1.167
ENSG00000204622	HLA-J	0.0382691	0.40437	6	1.31925		ENSG00000227077		0.0991139	0.998741	17	-1.1203		ENSG00000170542	SERPINB9	0.065135	0.689865	6	1.05762
ENSG00000140474	ULK3	0.0382762	0.40437	15	1.0767		ENSG00000162813	BPNT1	0.0991715	0.998741	1	1.04451		ENSG00000123810	B9D2	0.0652274	0.689865	19	-1.05144
ENSG00000128989	ARPP19	0.0383071	0.40437	15	1.03084		ENSG00000143756	FBXO28	0.099197	0.998741	1	-1.02101		ENSG00000181218	HIST3H2A	0.0652366	0.689865	1	-1.14646
ENSG00000132514	CLEC10A	0.0383226	0.40437	17	-1.15529		ENSG00000196605	ZNF846	0.099204	0.998741	19	1.06319		ENSG00000100918	REC8	0.0653075	0.689865	14	1.09382
ENSG00000011009	LYPLA2	0.0383382	0.40437	1	-1.03341		ENSG00000176407	KCMF1	0.0992528	0.998741	2	-1.02611		ENSG00000260174		0.0653185	0.689865	15	1.18777
ENSG00000108582	CPD	0.0383385	0.40437	17	-1.06239		ENSG00000267751		0.0993781	0.998741	19	-1.15324		ENSG00000216809		0.0653342	0.689865	6	1.16518
ENSG00000163462	TRIM46	0.0383468	0.40437	1	1.1295		ENSG00000124701	APOBEC2	0.0994076	0.998741	6	-1.17648		ENSG00000218175		0.0654947	0.690268	2	1.30304
ENSG00000186716	BCR	0.0383481	0.40437	22	-1.0635		ENSG00000072401	UBE2D1	0.0995164	0.998741	10	1.07091		ENSG00000151502	VPS26B	0.0655281	0.690268	11	-1.03421
ENSG00000127334	DYRK2	0.0384116	0.404765	12	1.09073		ENSG00000239650	GUSBP4	0.0995676	0.998741	6	1.16127		ENSG00000143384	MCL1	0.0655468	0.690268	1	1.03737
ENSG00000108883	EFTUD2	0.0384673	0.405078	17	-1.04706		ENSG00000185591	SP1	0.0996553	0.998741	12	-1.02384		ENSG00000233937		0.0655497	0.690268	5	1.14614
ENSG00000233137		0.0384967	0.405113	9	1.05084		ENSG00000125249	RAP2A	0.099675	0.998741	13	1.07555		ENSG00000102781	KATNAL1	0.0656198	0.69049	13	1.08489
ENSG00000160179	ABCG1	0.0385831	0.405727	21	-1.16827		ENSG00000147421	HMBOX1	0.09978	0.998741	8	1.04931		ENSG00000154262	ABCA6	0.0656761	0.69049	17	-1.32266
ENSG00000101439	CST3	0.0386072	0.405727	20	-1.09896		ENSG00000156017	C9orf41	0.0998207	0.998741	9	-1.03694		ENSG00000120896	SORBS3	0.0657039	0.69049	8	-1.06704
ENSG00000121753	BAI2	0.0386684	0.405756	1	1.16411		ENSG00000011422	PLAUR	0.0998961	0.998741	19	-1.05182		ENSG00000168040	FADD	0.0659578	0.69269	11	1.08846
ENSG00000203993	C9orf37	0.0386829	0.405756	9	1.07143		ENSG00000197774	EME2	0.0999245	0.998741	16	1.0778		ENSG00000204178	TMEM57	0.0660673	0.693372	1	-1.03529
ENSG00000154642	C21orf91	0.0386881	0.405756	21	1.06608		ENSG00000184445	KNTC1	0.100132	0.998741	12	1.05954		ENSG00000183154		0.0661261	0.693521	8	-1.16254
ENSG00000124508	BTN2A2	0.038737	0.405995	6	1.08321		ENSG00000255328		0.100139	0.998741	11	-1.24305		ENSG00000062822	POLD1	0.0662938	0.694763	19	1.03956
ENSG00000151116	UEVLD	0.0387996	0.406261	11	1.04991		ENSG00000267547		0.100172	0.998741	17	-1.15325		ENSG00000254473		0.0663361	0.694763	9	-1.28128
ENSG00000111271	ACAD10	0.0388146	0.406261	12	1.04314		ENSG00000182985	CADM1	0.100278	0.998741	11	1.15365		ENSG00000153815	CMIP	0.0664693	0.694763	16	-1.04477
ENSG00000169398	PTK2	0.0389129	0.406844	8	-1.12594		ENSG00000024526	DEPDC1	0.100359	0.998741	1	1.16775		ENSG00000229769	TRBV10-2	0.0664796	0.694763	7	-1.35692
ENSG00000168646	AXIN2	0.0389351	0.406844	17	-1.14163		ENSG00000228314	CYP4F29P	0.100378	0.998741	21	1.41487		ENSG00000152818	UTRN	0.0665117	0.694763	6	1.05432
ENSG00000184574	LPAR5	0.0389555	0.406844	12	1.0877		ENSG00000143458	GABPB2	0.100423	0.998741	1	-1.0416		ENSG00000110888	CAPRIN2	0.0665122	0.694763	12	1.06547
ENSG00000112992	NNT	0.0389749	0.406844	5	-1.04966		ENSG00000254428		0.100477	0.998741	11	-1.17756		ENSG00000236213		0.0666055	0.69493	2	1.14201
ENSG00000198919	DZIP3	0.0391123	0.408005	3	1.08398		ENSG00000184277	TM2D3	0.100567	0.998741	15	-1.05647		ENSG00000126216	TUBGCP3	0.0666176	0.69493	13	1.03031
ENSG00000188566	NDOR1	0.0391547	0.408174	9	1.0602		ENSG00000175063	UBE2C	0.100622	0.998741	20	1.13085		ENSG00000243667	WDR92	0.0667427	0.695766	2	-1.07505
ENSG00000164331	ANKRA2	0.0391859	0.408226	5	1.06243		ENSG00000211815	TRAV36DV7	0.100653	0.998741	14	-1.13235		ENSG00000134297	PLEKHA8P1	0.0668464	0.695766	12	-1.06381
ENSG00000171735	CAMTA1	0.0392329	0.40825	1	-1.11409		ENSG00000137502	RAB30	0.100676	0.998741	11	1.09257		ENSG00000111199	TRPV4	0.0669292	0.695766	12	-1.16565
ENSG00000167703	SLC43A2	0.0392407	0.40825	17	-1.05092		ENSG00000136869	TLR4	0.100706	0.998741	9	-1.06945		ENSG00000169914	OTUD3	0.066991	0.695766	1	1.06499
ENSG00000204644	ZFP57	0.0392855	0.408443	6	2.28922		ENSG00000068028	RASSF1	0.100738	0.998741	3	1.04972		ENSG00000169738	DCXR	0.0669961	0.695766	17	-1.06146
ENSG00000090920	FCGBP	0.0393197	0.408451	19	-1.24913		ENSG00000213280		0.100798	0.998741	7	1.12303		ENSG00000157036	EXOG	0.0670099	0.695766	3	1.0587
ENSG00000234072		0.0393388	0.408451	2	1.13445		ENSG00000104388	RAB2A	0.101008	0.998741	8	-1.03344		ENSG00000215193	PEX26	0.0670106	0.695766	22	1.03471
ENSG00000237927		0.0394151	0.408811	6	-1.22825		ENSG00000174282	ZBTB4	0.101126	0.998741	17	-1.02659		ENSG00000182247	UBE2E2	0.0670971	0.6962	3	-1.06156
ENSG00000152684	PELO	0.039426	0.408811	5	-1.07133		ENSG00000141378	PTRH2	0.101149	0.998741	17	-1.0425		ENSG00000178935	ZNF552	0.0672415	0.697233	19	1.05097
ENSG00000134539	KLRD1	0.0394891	0.408981	12	1.18886		ENSG00000196526	AFAP1	0.101212	0.998741	4	-1.12647		ENSG00000211766	TRBJ2-2P	0.0674009	0.697929	7	1.18647
ENSG00000241527	CA15P1	0.0394949	0.408981	22	1.24987		ENSG00000142583	SLC2A5	0.101308	0.998741	1	1.17139		ENSG00000225528		0.0674169	0.697929	22	-1.13932
ENSG00000181847	TIGIT	0.0395819	0.409609	3	1.12811		ENSG00000247137		0.101399	0.998741	11	-1.12458		ENSG00000120158	RCL1	0.0674502	0.697929	9	1.05643
ENSG00000139278	GLIPR1	0.0396305	0.409798	12	1.07534		ENSG00000140259	MFAP1	0.101676	0.998741	15	-1.02826		ENSG00000091542	ALKBH5	0.0675069	0.697929	17	-1.03261
ENSG00000075618	FSCN1	0.0396528	0.409798	7	-1.12253		ENSG00000198879	SFMBT2	0.10177	0.998741	10	1.04199		ENSG00000185340	GAS2L1	0.0675328	0.697929	22	-1.10454
ENSG00000137672	TRPC6	0.0397284	0.410228	11	1.22604		ENSG00000158716	DUSP23	0.101785	0.998741	1	-1.04969		ENSG00000230733		0.0676121	0.698285	7	-1.05634
ENSG00000132676	DAP3	0.0397573	0.410228	1	-1.04253		ENSG00000103995	CEP152	0.101828	0.998741	15	1.05855		ENSG00000181450	ZNF678	0.0678775	0.698536	1	1.07845
ENSG00000132581	SDF2	0.0397888	0.410228	17	-1.04837		ENSG00000233903		0.101943	0.998741	22	-1.12957		ENSG00000119421	NDUFA8	0.067933	0.698536	9	-1.04248
ENSG00000107672	NSMCE4A	0.0397998	0.410228	10	1.07831		ENSG00000111291	GPRC5D	0.102039	0.998741	12	1.28526		ENSG00000162704	ARPC5	0.068082	0.698536	1	-1.04255
ENSG00000123983	ACSL3	0.0399638	0.411389	2	-1.04673		ENSG00000109881	CCDC34	0.102114	0.998741	11	-1.09602		ENSG00000159079	C21orf59	0.0680966	0.698536	21	1.1508
ENSG00000205045	SLFN12L	0.0399653	0.411389	17	1.12367		ENSG00000123080	CDKN2C	0.102202	0.998741	1	1.0658		ENSG00000118515	SGK1	0.0681142	0.698536	6	-1.07972
ENSG00000134668	SPOCD1	0.0400078	0.411453	1	-1.25708		ENSG00000178149	DALRD3	0.102209	0.998741	3	1.03511		ENSG00000165475	CRYL1	0.0681816	0.698536	13	-1.04957
ENSG00000172070	NA	0.0400668	0.411453	NA	-1.16596		ENSG00000167283	ATP5L	0.102284	0.998741	11	-1.0416		ENSG00000183741	CBX6	0.0681988	0.698536	22	-1.04259
ENSG00000189238	LINC00943	0.0400937	0.411453	12	1.25345		ENSG00000261337		0.102614	0.998741	16	-1.15293		ENSG00000203791	METTL10	0.0682125	0.698536	10	-1.07896
ENSG00000251143		0.0401009	0.411453	11	1.25218		ENSG00000125875	TBC1D20	0.102622	0.998741	20	-1.0242		ENSG00000173264	GPR137	0.0682655	0.698536	11	-1.05079
ENSG00000224976	PARP4P2	0.0401056	0.411453	13	1.27889		ENSG00000133121	STARD13	0.102649	0.998741	13	-1.14138		ENSG00000172493	AFF1	0.0682894	0.698536	4	1.05326
ENSG00000163141	BNIPL	0.0401363	0.411453	1	1.1816		ENSG00000092820	EZR	0.102713	0.998741	6	1.0492		ENSG00000104969	SGTA	0.0684348	0.698536	19	-1.03127
ENSG00000196743	GM2A	0.0401566	0.411453	5	-1.14291		ENSG00000152784	PRDM8	0.102831	0.998741	4	1.07133		ENSG00000214517	PPME1	0.06846	0.698536	11	-1.0486
ENSG00000080345	RIF1	0.0402848	0.411755	2	1.05211		ENSG00000197927	C2orf27A	0.102988	0.998741	2	1.19364		ENSG00000184898	RBM43	0.0684602	0.698536	2	1.07319
ENSG00000128482	RNF112	0.0402919	0.411755	17	1.18142		ENSG00000160321	ZNF208	0.103046	0.998741	19	1.14009		ENSG00000147853	AK3	0.0684736	0.698536	9	1.05602
ENSG00000230733		0.0403208	0.411755	7	-1.0691		ENSG00000099139	PCSK5	0.103092	0.998741	9	-1.0633		ENSG00000224429		0.0685725	0.698536	13	-1.14859
ENSG00000183484	GPR132	0.0403315	0.411755	14	-1.04073		ENSG00000051596	THOC3	0.103122	0.998741	5	-1.07778		ENSG00000254206	NPIPB11	0.0686033	0.698536	16	1.18433
ENSG00000140497	SCAMP2	0.0403444	0.411755	15	-1.04108		ENSG00000082516	GEMIN5	0.103187	0.998741	5	-1.03271		ENSG00000173163	COMMD1	0.0686451	0.698536	2	-1.04279
ENSG00000197530	MIB2	0.0403467	0.411755	1	1.08475		ENSG00000136999	NOV	0.103261	0.998741	8	-1.10564		ENSG00000111335	OAS2	0.0686669	0.698536	12	1.17456
ENSG00000105193	RPS16	0.0403712	0.411755	19	-1.06346		ENSG00000164305	CASP3	0.103459	0.998741	4	1.03419		ENSG00000158769	F11R	0.0686771	0.698536	1	-1.08487
ENSG00000254184	TYW1B	0.0404003	0.411782	7	-1.30665		ENSG00000241506	PSMC1P1	0.103477	0.998741	3	-1.28265		ENSG00000171160	MORN4	0.0687219	0.698536	10	-1.1586
ENSG00000081870	HSPB11	0.0404511	0.412029	1	1.06926		ENSG00000162881	OXER1	0.103506	0.998741	2	-1.06934		ENSG00000079819	EPB41L2	0.0687539	0.698536	6	-1.07264
ENSG00000184381	PLA2G6	0.0404797	0.412051	22	1.08051		ENSG00000176095	IP6K1	0.10355	0.998741	3	-1.02432		ENSG00000204851	PNMAL2	0.0687573	0.698536	19	-1.29164
ENSG00000115232	ITGA4	0.0405821	0.412371	2	1.09584		ENSG00000163297	ANTXR2	0.103562	0.998741	4	-1.03352		ENSG00000224043	CCNT2-AS1	0.0687613	0.698536	2	1.15758
ENSG00000151623	NR3C2	0.0405891	0.412371	4	-1.08995		ENSG00000256633		0.103592	0.998741	11	1.14509		ENSG00000122557	HERPUD2	0.0687643	0.698536	7	1.03084
ENSG00000143971	ETAA1	0.0405906	0.412371	2	1.05582		ENSG00000240219		0.103728	0.998741	1	1.11888		ENSG00000122779	TRIM24	0.0687954	0.698536	7	-1.04608
ENSG00000159461	AMFR	0.0407023	0.413236	16	-1.07252		ENSG00000217258		0.103874	0.998741	2	-1.16833		ENSG00000161203	AP2M1	0.0688034	0.698536	3	-1.04401
ENSG00000211673	IGLV3-1	0.0408842	0.414812	22	1.39395		ENSG00000258839	MC1R	0.104055	0.998741	16	1.1228		ENSG00000164221	CCDC112	0.0689476	0.699544	5	-1.05591
ENSG00000258116		0.040976	0.415472	12	-1.40442		ENSG00000159259	CHAF1B	0.104255	0.998741	21	1.09357		ENSG00000079335	CDC14A	0.0691031	0.699596	1	1.06067
ENSG00000229728		0.0410058	0.415504	20	-1.23757		ENSG00000101152	DNAJC5	0.104265	0.998741	20	-1.02511		ENSG00000145569	FAM105A	0.0691239	0.699596	5	-1.04482
ENSG00000211766	TRBJ2-2P	0.0410531	0.415695	7	1.23053		ENSG00000234741	GAS5	0.104304	0.998741	1	1.0933		ENSG00000088448	ANKRD10	0.0691379	0.699596	13	1.04999
ENSG00000103351	CLUAP1	0.0410781	0.415695	16	-1.13362		ENSG00000213123	TCTEX1D2	0.104323	0.998741	3	1.14312		ENSG00000230756	RHOQP3	0.069187	0.699596	2	1.17935
ENSG00000138592	USP8	0.0411694	0.416349	15	1.04683		ENSG00000260539		0.104342	0.998741	16	-1.0556		ENSG00000238268		0.0692076	0.699596	9	1.26964
ENSG00000255189	GLYATL1P1	0.0412369	0.416761	11	-1.28319		ENSG00000157429	ZNF19	0.104357	0.998741	16	1.09331		ENSG00000244627		0.0692703	0.699596	22	1.11293
ENSG00000173039	RELA	0.0412974	0.417101	11	-1.04085		ENSG00000166848	TERF2IP	0.104632	0.998741	16	-1.0268		ENSG00000267265		0.069303	0.699596	19	1.1929
ENSG00000130544	ZNF557	0.0413646	0.417275	19	1.0672		ENSG00000160299	PCNT	0.104836	0.998741	21	1.04024		ENSG00000123600	METTL8	0.0693123	0.699596	2	1.10188
ENSG00000196975	ANXA4	0.0413848	0.417275	2	-1.07404		ENSG00000151893	CACUL1	0.105288	0.998741	10	-1.02948		ENSG00000133030	MPRIP	0.069412	0.700148	17	1.04306
ENSG00000183621	ZNF438	0.0413951	0.417275	10	-1.08945		ENSG00000137714	FDX1	0.105672	0.998741	11	1.05087		ENSG00000102524	TNFSF13B	0.0694964	0.700448	13	1.09436
ENSG00000175467	SART1	0.0415168	0.417851	11	-1.04595		ENSG00000223177	RNA5SP39	0.105685	0.998741	13	1.21884		ENSG00000253250	C8orf88	0.0695317	0.700448	8	-1.19518
ENSG00000174483	BBS1	0.0415168	0.417851	11	1.22033		ENSG00000184678	HIST2H2BE	0.105758	0.998741	1	-1.09906		ENSG00000163938	GNL3	0.069733	0.702021	3	1.05035
ENSG00000211689	TRGC1	0.0415587	0.417851	7	1.21125		ENSG00000155636	RBM45	0.105796	0.998741	2	1.04545		ENSG00000136010	ALDH1L2	0.0697933	0.702174	12	1.18089
ENSG00000204356	NELFE	0.0415706	0.417851	6	-1.03366		ENSG00000141527	CARD14	0.105827	0.998741	17	-1.10178		ENSG00000105576	TNPO2	0.0698869	0.702458	19	1.03322
ENSG00000172716	SLFN11	0.0415864	0.417851	17	1.0617		ENSG00000231259		0.105974	0.998741	2	1.09728		ENSG00000175390	EIF3F	0.0699118	0.702458	11	-1.07757
ENSG00000165029	ABCA1	0.0416439	0.417913	9	-1.19189		ENSG00000177000	MTHFR	0.106099	0.998741	1	1.04785		ENSG00000105383	CD33	0.0699744	0.702465	19	-1.06322
ENSG00000254838	GVINP1	0.0416838	0.417913	11	1.12425		ENSG00000011485	PPP5C	0.106279	0.998741	19	-1.05363		ENSG00000129515	SNX6	0.0700028	0.702465	14	1.03519
ENSG00000166848	TERF2IP	0.0417414	0.417913	16	-1.03887		ENSG00000054356	PTPRN	0.106292	0.998741	2	-1.21493		ENSG00000233762		0.0700668	0.702549	2	-1.09338
ENSG00000103111	MON1B	0.0417679	0.417913	16	1.05683		ENSG00000196365	LONP1	0.106343	0.998741	19	1.02985		ENSG00000228601	RPL39P	0.0701015	0.702549	20	-1.07676
ENSG00000154473	BUB3	0.0417715	0.417913	10	1.03531		ENSG00000137103	TMEM8B	0.10644	0.998741	9	-1.05986		ENSG00000185246	PRPF39	0.070149	0.702549	14	1.05855
ENSG00000128463	EMC4	0.0418057	0.417913	15	-1.05181		ENSG00000204842	ATXN2	0.10671	0.998741	12	-1.03381		ENSG00000145623	OSMR	0.0701917	0.702549	5	1.17023
ENSG00000226180		0.0418162	0.417913	16	1.19057		ENSG00000260572		0.10674	0.998741	3	1.13536		ENSG00000238241	CCR12P	0.070274	0.702588	13	-1.21953
ENSG00000153790	C7orf31	0.0418452	0.417913	7	-1.07639		ENSG00000143256	PFDN2	0.106843	0.998741	1	-1.04283		ENSG00000180901	KCTD2	0.0702859	0.702588	17	-1.03863
ENSG00000258929		0.0418604	0.417913	14	1.14425		ENSG00000256667	KLRAP1	0.107101	0.998741	12	1.17671		ENSG00000187109	NAP1L1	0.0703775	0.702991	12	-1.06061
ENSG00000159648	TEPP	0.0418656	0.417913	16	1.18518		ENSG00000231365		0.107201	0.998741	1	1.08761		ENSG00000117533	VAMP4	0.0704166	0.702991	1	1.03114
ENSG00000118200	CAMSAP2	0.0418879	0.417913	1	-1.11612		ENSG00000177302	TOP3A	0.107219	0.998741	17	-1.02905		ENSG00000133943	C14orf159	0.0705476	0.70337	14	1.05057
ENSG00000105248	CCDC94	0.0419546	0.418142	19	-1.05307		ENSG00000180979	LRRC57	0.107363	0.998741	15	1.0371		ENSG00000169925	BRD3	0.0706341	0.70337	9	-1.0425
ENSG00000145819	ARHGAP26	0.0419647	0.418142	5	-1.04506		ENSG00000174652	ZNF266	0.107373	0.998741	19	1.07303		ENSG00000175938	ORAI3	0.0706669	0.70337	16	-1.055
ENSG00000118292	C1orf54	0.0419934	0.41816	1	-1.18007		ENSG00000163534	FCRL1	0.107453	0.998741	1	1.17838		ENSG00000107404	DVL1	0.0706846	0.70337	1	1.04327
ENSG00000198740	ZNF652	0.0421559	0.419311	17	-1.05397		ENSG00000005100	DHX33	0.107664	0.998741	17	1.03214		ENSG00000204406	MBD5	0.0707121	0.70337	2	-1.0425
ENSG00000196465	MYL6B	0.0421702	0.419311	12	1.12774		ENSG00000213080		0.107685	0.998741	1	-1.12743		ENSG00000093000	NUP50	0.0707257	0.70337	22	-1.03368
ENSG00000260565	ERVK13-1	0.0421897	0.419311	16	1.13557		ENSG00000100461	RBM23	0.107758	0.998741	14	-1.02614		ENSG00000173457	PPP1R14B	0.0709095	0.704336	11	-1.05114
ENSG00000188486	H2AFX	0.0422758	0.419898	11	1.07554		ENSG00000163141	BNIPL	0.107931	0.998741	1	1.12738		ENSG00000172167	MTBP	0.0709287	0.704336	8	1.08126
ENSG00000112796	ENPP5	0.0423335	0.420203	6	1.18498		ENSG00000120526	NUDCD1	0.108114	0.998741	8	1.03751		ENSG00000187187	ZNF546	0.0709797	0.704336	19	1.07159
ENSG00000234329		0.0424196	0.420789	1	1.21532		ENSG00000173530	TNFRSF10D	0.108177	0.998741	8	-1.06811		ENSG00000139192	TAPBPL	0.0710402	0.704336	12	1.06294
ENSG00000229180		0.0424828	0.420949	7	1.10669		ENSG00000259248	USP3-AS1	0.108212	0.998741	15	-1.13006		ENSG00000129636	ITFG1	0.0710491	0.704336	16	-1.03579
ENSG00000100321	SYNGR1	0.0425598	0.420949	22	1.13582		ENSG00000157349	DDX19B	0.108243	0.998741	16	-1.04118		ENSG00000204310	AGPAT1	0.0711536	0.70479	6	-1.05268
ENSG00000256633		0.0425809	0.420949	11	1.2008		ENSG00000164346	NSA2	0.108319	0.998741	5	-1.04962		ENSG00000077616	NAALAD2	0.0711854	0.70479	11	1.1437
ENSG00000197045	GMFB	0.0426359	0.420949	14	1.04972		ENSG00000211895	IGHA1	0.108505	0.998741	14	1.32658		ENSG00000178467	P4HTM	0.0713468	0.705086	3	1.05348
ENSG00000114268	PFKFB4	0.0426379	0.420949	3	-1.04942		ENSG00000163430	FSTL1	0.108533	0.998741	3	1.19105		ENSG00000096080	MRPS18A	0.071461	0.705086	6	-1.05415
ENSG00000237940		0.0426391	0.420949	2	1.23775		ENSG00000166908	PIP4K2C	0.108615	0.998741	12	-1.02937		ENSG00000171159	C9orf16	0.0714898	0.705086	9	-1.05264
ENSG00000137802	MAPKBP1	0.0426487	0.420949	15	1.048		ENSG00000112293	GPLD1	0.108628	0.998741	6	-1.14401		ENSG00000137098	SPAG8	0.0715116	0.705086	9	-1.16056
ENSG00000142655	PEX14	0.0426521	0.420949	1	-1.05158		ENSG00000110203	FOLR3	0.108652	0.998741	11	-1.30849		ENSG00000116809	ZBTB17	0.0716598	0.705086	1	1.03773
ENSG00000138434	SSFA2	0.0427079	0.421049	2	-1.04444		ENSG00000198440	ZNF583	0.108658	0.998741	19	-1.06353		ENSG00000171848	RRM2	0.0717636	0.705086	2	1.20682
ENSG00000167470	MIDN	0.0427163	0.421049	19	-1.04614		ENSG00000123737	EXOSC9	0.108691	0.998741	4	1.04482		ENSG00000170956	CEACAM3	0.0718378	0.705086	19	1.05619
ENSG00000112851	ERBB2IP	0.0427674	0.421286	5	-1.02724		ENSG00000245556		0.108774	0.998741	5	1.06213		ENSG00000065413	ANKRD44	0.0719068	0.705086	2	1.06517
ENSG00000128829	EIF2AK4	0.0428248	0.421411	15	-1.05042		ENSG00000255306		0.108864	0.998741	11	1.16945		ENSG00000115641	FHL2	0.0719272	0.705086	2	-1.1591
ENSG00000103876	FAH	0.0428343	0.421411	15	-1.12241		ENSG00000213246	SUPT4H1	0.109037	0.998741	17	-1.03077		ENSG00000134765	DSC1	0.0719452	0.705086	18	-1.21806
ENSG00000215256	DHRS4-AS1	0.0429319	0.422105	14	1.08679		ENSG00000134532	SOX5	0.109057	0.998741	12	-1.1993		ENSG00000142627	EPHA2	0.0719603	0.705086	1	-1.15292
ENSG00000116871	MAP7D1	0.0432496	0.42496	1	-1.04463		ENSG00000115295	CLIP4	0.109101	0.998741	2	1.04497		ENSG00000213453	FTH1P3	0.0719608	0.705086	2	-1.1492
ENSG00000161638	ITGA5	0.0433389	0.425432	12	-1.04867		ENSG00000213676	ATF6B	0.109157	0.998741	6	1.02741		ENSG00000128923	FAM63B	0.0720135	0.705086	15	1.07854
ENSG00000124786	SLC35B3	0.0433826	0.425432	6	1.04109		ENSG00000196123	KIAA0895L	0.109203	0.998741	16	1.0967		ENSG00000140416	TPM1	0.0720697	0.705086	15	-1.11267
ENSG00000123095	BHLHE41	0.043392	0.425432	12	1.26532		ENSG00000140990	NDUFB10	0.109204	0.998741	16	1.03309		ENSG00000185716	C16orf52	0.0720881	0.705086	16	1.05816
ENSG00000239521		0.0434513	0.425432	7	1.12131		ENSG00000239335		0.109309	0.998741	12	-1.22601		ENSG00000135045	C9orf40	0.0721242	0.705086	9	-1.07586
ENSG00000188827	SLX4	0.0434692	0.425432	16	1.07104		ENSG00000231611		0.109397	0.998741	11	-1.14721		ENSG00000121542	SEC22A	0.0721443	0.705086	3	-1.04566
ENSG00000234589		0.0434815	0.425432	12	-1.24378		ENSG00000114656	KIAA1257	0.109436	0.998741	3	-1.08419		ENSG00000196419	XRCC6	0.0722137	0.705086	22	-1.0374
ENSG00000089041	P2RX7	0.0435128	0.425432	12	1.11046		ENSG00000064886	CHI3L2	0.109451	0.998741	1	-1.14201		ENSG00000111664	GNB3	0.0722273	0.705086	12	-1.21051
ENSG00000091947	TMEM101	0.0435415	0.425432	17	-1.05676		ENSG00000073150	PANX2	0.109456	0.998741	22	-1.07075		ENSG00000053371	AKR7A2	0.0722296	0.705086	1	-1.04337
ENSG00000247121		0.0435771	0.425432	5	1.12399		ENSG00000162694	EXTL2	0.109584	0.998741	1	1.08447		ENSG00000145675	PIK3R1	0.0722303	0.705086	5	-1.03923
ENSG00000112699	GMDS	0.0436006	0.425432	6	-1.0761		ENSG00000196810	CTBP1-AS2	0.109585	0.998741	4	1.05216		ENSG00000124641	MED20	0.0722705	0.705086	6	-1.04006
ENSG00000187098	MITF	0.0436185	0.425432	3	-1.11102		ENSG00000260992	DOCK9-AS2	0.109768	0.998741	13	-1.15123		ENSG00000134531	EMP1	0.0724575	0.705086	12	-1.15465
ENSG00000128607	KLHDC10	0.0436502	0.425432	7	1.07158		ENSG00000167005	NUDT21	0.109794	0.998741	16	1.02052		ENSG00000137504	CREBZF	0.0724616	0.705086	11	1.07332
ENSG00000217930	PAM16	0.0437493	0.425432	16	1.17645		ENSG00000213722	DDAH2	0.109937	0.998741	6	-1.04911		ENSG00000171843	MLLT3	0.0725779	0.705086	9	-1.06287
ENSG00000114738	MAPKAPK3	0.0437572	0.425432	3	-1.04512		ENSG00000215158		0.109949	0.998741	5	1.10047		ENSG00000204308	RNF5	0.0726737	0.705086	6	-1.04051
ENSG00000204427	ABHD16A	0.0437968	0.425432	6	1.1341		ENSG00000151640	DPYSL4	0.109975	0.998741	10	-1.2838		ENSG00000228037		0.072736	0.705086	1	1.13445
ENSG00000186638	KIF24	0.0438126	0.425432	9	1.15546		ENSG00000110665	C11orf21	0.110044	0.998741	11	1.06893		ENSG00000131238	PPT1	0.0727777	0.705086	1	-1.08642
ENSG00000263568	MIR3916	0.0438187	0.425432	1	1.20663		ENSG00000164620	RELL2	0.110054	0.998741	5	1.07884		ENSG00000239246		0.0728036	0.705086	17	-1.15753
ENSG00000199753	SNORD104	0.0438419	0.425432	17	1.25452		ENSG00000004139	SARM1	0.11022	0.998741	17	1.06959		ENSG00000204427	ABHD16A	0.0728043	0.705086	6	1.10939
ENSG00000250539	KRT8P33	0.0438541	0.425432	5	1.18293		ENSG00000114942	EEF1B2	0.110265	0.998741	2	-1.04652		ENSG00000168528	SERINC2	0.0729002	0.705086	1	-1.17037
ENSG00000198265	HELZ	0.0438758	0.425432	17	1.03993		ENSG00000196586	MYO6	0.110351	0.998741	6	1.13668		ENSG00000164512	ANKRD55	0.0729044	0.705086	5	-1.13081
ENSG00000131876	SNRPA1	0.0439225	0.425432	15	1.06424		ENSG00000108021	FAM208B	0.110365	0.998741	10	1.03166		ENSG00000159128	IFNGR2	0.0730158	0.705086	21	1.04159
ENSG00000165661	QSOX2	0.0439306	0.425432	9	1.09324		ENSG00000071205	ARHGAP10	0.110402	0.998741	4	-1.07629		ENSG00000106554	CHCHD3	0.0730237	0.705086	7	-1.03237
ENSG00000100385	IL2RB	0.0439403	0.425432	22	1.13567		ENSG00000211972	IGHV3-66	0.110499	0.998741	14	1.28444		ENSG00000157107	FCHO2	0.0731451	0.705086	5	1.0706
ENSG00000261819		0.0439536	0.425432	16	1.26514		ENSG00000145675	PIK3R1	0.110633	0.998741	5	-1.03441		ENSG00000004777	ARHGAP33	0.0731981	0.705086	19	1.09196
ENSG00000267100	ILF3-AS1	0.0440123	0.425573	19	1.07651		ENSG00000198890	PRMT6	0.110703	0.998741	1	1.04988		ENSG00000232098		0.0732863	0.705086	19	1.09524
ENSG00000204178	TMEM57	0.0440323	0.425573	1	-1.04255		ENSG00000135338	LCA5	0.110718	0.998741	6	-1.14003		ENSG00000013374	NUB1	0.0733775	0.705086	7	1.04936
ENSG00000177427	MIEF2	0.0440854	0.425573	17	-1.06394		ENSG00000106554	CHCHD3	0.110972	0.998741	7	-1.02876		ENSG00000157538	DSCR3	0.0733863	0.705086	21	-1.03059
ENSG00000162739	SLAMF6	0.0441288	0.425573	1	1.06775		ENSG00000155827	RNF20	0.111254	0.998741	9	-1.02405		ENSG00000178096	BOLA1	0.0733975	0.705086	1	1.05147
ENSG00000214955		0.0441316	0.425573	21	1.21656		ENSG00000136261	BZW2	0.111349	0.998741	7	-1.03958		ENSG00000136816	TOR1B	0.0734015	0.705086	9	1.07704
ENSG00000005238	FAM214B	0.0441331	0.425573	9	-1.05926		ENSG00000060069	CTDP1	0.111421	0.998741	18	-1.02889		ENSG00000167766	ZNF83	0.0734435	0.705086	19	1.09954
ENSG00000099624	ATP5D	0.0441947	0.425573	19	-1.06924		ENSG00000116128	BCL9	0.111544	0.998741	1	-1.0554		ENSG00000143507	DUSP10	0.0734845	0.705086	1	-1.05374
ENSG00000258289	CHURC1	0.0442364	0.425573	14	1.15275		ENSG00000078804	TP53INP2	0.111594	0.998741	20	-1.09475		ENSG00000148600	CDHR1	0.0735319	0.705086	10	-1.15533
ENSG00000110660	SLC35F2	0.0442384	0.425573	11	1.10241		ENSG00000135318	NT5E	0.111753	0.998741	6	1.12408		ENSG00000101057	MYBL2	0.0735486	0.705086	20	1.22331
ENSG00000233695	GAS6-AS1	0.0442417	0.425573	13	1.23992		ENSG00000013583	HEBP1	0.111916	0.998741	12	-1.05859		ENSG00000198894	CIPC	0.0736012	0.705086	14	1.06717
ENSG00000113552	GNPDA1	0.0443004	0.425587	5	-1.0531		ENSG00000253520		0.111942	0.998741	5	-1.15799		ENSG00000234978		0.0736548	0.705086	1	-1.25044
ENSG00000104671	DCTN6	0.0443323	0.425587	8	-1.0675		ENSG00000254477		0.111972	0.998741	11	-1.14211		ENSG00000163568	AIM2	0.0736868	0.705086	1	1.16424
ENSG00000105197	TIMM50	0.0443334	0.425587	19	-1.06166		ENSG00000166266	CUL5	0.112183	0.998741	11	1.03512		ENSG00000106635	BCL7B	0.0737646	0.705086	7	-1.03248
ENSG00000213759	UGT2B11	0.0443723	0.425587	4	1.26739		ENSG00000184985	SORCS2	0.112223	0.998741	4	1.14669		ENSG00000211816	TRAV38-1	0.0737877	0.705086	14	-1.21588
ENSG00000196569	LAMA2	0.0443799	0.425587	6	1.16103		ENSG00000083720	OXCT1	0.112226	0.998741	5	1.03467		ENSG00000167670	CHAF1A	0.0738635	0.705086	19	1.05014
ENSG00000197756	RPL37A	0.0444611	0.425863	2	-1.06099		ENSG00000242687		0.112302	0.998741	7	-1.06869		ENSG00000128039	SRD5A3	0.0738774	0.705086	4	-1.13136
ENSG00000091831	ESR1	0.0444914	0.425863	6	1.13179		ENSG00000149554	CHEK1	0.112337	0.998741	11	1.10131		ENSG00000138430	OLA1	0.074005	0.705086	2	-1.03934
ENSG00000173950	XXYLT1	0.0444946	0.425863	3	-1.0731		ENSG00000136866	ZFP37	0.112475	0.998741	9	1.11826		ENSG00000023734	STRAP	0.0741225	0.705086	12	-1.02892
ENSG00000105122	RASAL3	0.0445276	0.425863	19	1.04812		ENSG00000160200	CBS	0.112533	0.998741	21	-1.23194		ENSG00000211806	TRAV25	0.0742044	0.705086	14	1.18005
ENSG00000106089	STX1A	0.0445671	0.425863	7	1.12948		ENSG00000178715		0.112562	0.998741	1	1.23529		ENSG00000167977	KCTD5	0.0742428	0.705086	16	-1.02985
ENSG00000221817		0.0445728	0.425863	10	1.09345		ENSG00000229638	RPL4P4	0.112568	0.998741	3	-1.05992		ENSG00000177042	TMEM80	0.0743227	0.705086	11	1.07412
ENSG00000166579	NDEL1	0.0446138	0.425993	17	-1.04342		ENSG00000178896	EXOSC4	0.112626	0.998741	8	-1.06236		ENSG00000143756	FBXO28	0.0743573	0.705086	1	-1.02293
ENSG00000147471	PROSC	0.0447015	0.426147	8	-1.03894		ENSG00000091640	SPAG7	0.112686	0.998741	17	-1.04311		ENSG00000114988	LMAN2L	0.0745004	0.705086	2	-1.03688
ENSG00000266718		0.0447024	0.426147	17	1.19673		ENSG00000184428	TOP1MT	0.112691	0.998741	8	-1.0694		ENSG00000165660	FAM175B	0.0745429	0.705086	10	-1.0295
ENSG00000182247	UBE2E2	0.044736	0.426147	3	-1.07518		ENSG00000077063	CTTNBP2	0.112783	0.998741	7	-1.19175		ENSG00000198339	HIST1H4I	0.0745439	0.705086	6	-1.16014
ENSG00000101337	TM9SF4	0.0447821	0.426147	20	-1.04247		ENSG00000196743	GM2A	0.112917	0.998741	5	-1.09767		ENSG00000223891	OSER1-AS1	0.0746293	0.705086	20	-1.07417
ENSG00000155876	RRAGA	0.0448209	0.426147	9	1.03329		ENSG00000179889	PDXDC1	0.112964	0.998741	16	1.02944		ENSG00000124201	ZNFX1	0.0746568	0.705086	20	1.05112
ENSG00000112242	E2F3	0.0448368	0.426147	6	-1.04922		ENSG00000108557	RAI1	0.112965	0.998741	17	-1.04328		ENSG00000115415	STAT1	0.0747204	0.705086	2	1.10919
ENSG00000132394	EEFSEC	0.0448856	0.426147	3	-1.05702		ENSG00000238110		0.113107	0.998741	9	-1.15715		ENSG00000119414	PPP6C	0.0747949	0.705086	9	-1.02951
ENSG00000101346	POFUT1	0.044905	0.426147	20	1.05443		ENSG00000132906	CASP9	0.113207	0.998741	1	-1.03418		ENSG00000006576	PHTF2	0.0748381	0.705086	7	1.04478
ENSG00000215030	RPL13P12	0.0449234	0.426147	17	-1.09373		ENSG00000253203	GUSBP3	0.11324	0.998741	5	1.18237		ENSG00000260193		0.0748547	0.705086	9	1.14299
ENSG00000142867	BCL10	0.0449284	0.426147	1	-1.05486		ENSG00000170385	SLC30A1	0.113323	0.998741	1	1.03577		ENSG00000213186	TRIM59	0.0749003	0.705086	3	1.05762
ENSG00000168229	PTGDR	0.0449311	0.426147	14	1.17405		ENSG00000073009	IKBKG	0.113337	0.998741	X	-1.03745		ENSG00000166166	TRMT61A	0.0749409	0.705086	14	-1.04743
ENSG00000249855	EEF1A1P19	0.0449705	0.426239	5	-1.12801		ENSG00000254469		0.113346	0.998741	11	-1.09898		ENSG00000196352	CD55	0.0749479	0.705086	1	-1.07884
ENSG00000106404	CLDN15	0.0449955	0.426239	7	1.0784		ENSG00000163082	SGPP2	0.113513	0.998741	2	1.10319		ENSG00000072201	LNX1	0.075006	0.705086	4	1.11605
ENSG00000113441	LNPEP	0.0450285	0.426292	5	1.1087		ENSG00000107281	NPDC1	0.113541	0.998741	9	1.14004		ENSG00000174989	FBXW8	0.0750064	0.705086	12	1.07382
ENSG00000184220	CMSS1	0.0450754	0.426354	3	-1.0867		ENSG00000109099	PMP22	0.113589	0.998741	17	-1.14117		ENSG00000119383	PPP2R4	0.0751433	0.705086	9	-1.04307
ENSG00000075223	SEMA3C	0.0450898	0.426354	7	-1.09399		ENSG00000167383	ZNF229	0.11362	0.998741	19	1.1151		ENSG00000110777	POU2AF1	0.0751869	0.705086	11	1.1803
ENSG00000157212	PAXIP1	0.0451479	0.426644	7	1.04854		ENSG00000140416	TPM1	0.11373	0.998741	15	-1.10075		ENSG00000034713	GABARAPL2	0.0751935	0.705086	16	-1.0483
ENSG00000131781	FMO5	0.045204	0.426915	1	1.07247		ENSG00000136875	PRPF4	0.113815	0.998741	9	-1.02698		ENSG00000105298	CACTIN	0.075279	0.705086	19	1.03832
ENSG00000134717	BTF3L4	0.0452858	0.42722	1	-1.04339		ENSG00000156162	DPY19L4	0.113859	0.998741	8	1.0541		ENSG00000197329	PELI1	0.0754443	0.705086	2	1.05165
ENSG00000123892	RAB38	0.0452912	0.42722	11	-1.32556		ENSG00000178719	GRINA	0.113956	0.998741	8	1.06153		ENSG00000211974	IGHV2-70	0.0754648	0.705086	14	1.30615
ENSG00000204673	AKT1S1	0.0453523	0.427537	19	-1.09283		ENSG00000163161	ERCC3	0.114072	0.998741	2	1.02973		ENSG00000108960	MMD	0.0754946	0.705086	17	-1.10479
ENSG00000077514	POLD3	0.0454078	0.427801	11	-1.04446		ENSG00000102977	ACD	0.114079	0.998741	16	-1.0342		ENSG00000165985	C1QL3	0.0755297	0.705086	10	-1.25591
ENSG00000167766	ZNF83	0.0454787	0.428209	19	1.12405		ENSG00000135299	ANKRD6	0.114099	0.998741	6	1.06458		ENSG00000112941	PAPD7	0.0756626	0.705086	5	1.03604
ENSG00000143384	MCL1	0.0456118	0.428632	1	1.04441		ENSG00000198393	ZNF26	0.114148	0.998741	12	1.0353		ENSG00000167700	MFSD3	0.0757479	0.705086	8	1.07523
ENSG00000113389	NPR3	0.0456143	0.428632	5	1.22591		ENSG00000167549	CORO6	0.114156	0.998741	17	1.13905		ENSG00000176473	WDR25	0.0758103	0.705086	14	-1.07195
ENSG00000182973	CNOT10	0.0456755	0.428632	3	-1.03778		ENSG00000114270	COL7A1	0.114196	0.998741	3	-1.10842		ENSG00000185305	ARL15	0.0759225	0.705086	5	-1.04209
ENSG00000143127	ITGA10	0.0457141	0.428632	1	1.16469		ENSG00000105429	MEGF8	0.114204	0.998741	19	1.04154		ENSG00000107954	NEURL1	0.075937	0.705086	10	1.11178
ENSG00000147649	MTDH	0.0457583	0.428632	8	1.03598		ENSG00000123983	ACSL3	0.114231	0.998741	2	-1.03243		ENSG00000104957	CCDC130	0.0759605	0.705086	19	1.04761
ENSG00000085871	MGST2	0.045773	0.428632	4	-1.07984		ENSG00000160683	CXCR5	0.114232	0.998741	11	1.14397		ENSG00000110442	COMMD9	0.0759841	0.705086	11	-1.03247
ENSG00000114923	SLC4A3	0.0457864	0.428632	2	-1.15673		ENSG00000162191	UBXN1	0.114265	0.998741	11	-1.02868		ENSG00000108510	MED13	0.0760164	0.705086	17	1.02487
ENSG00000247596	TWF2	0.0457914	0.428632	3	-1.04543		ENSG00000211813	TRAV34	0.114426	0.998741	14	-1.20135		ENSG00000250404		0.07603	0.705086	11	1.17166
ENSG00000172005	MAL	0.0458039	0.428632	2	-1.15872		ENSG00000163106	HPGDS	0.114427	0.998741	4	1.14292		ENSG00000112759	SLC29A1	0.07607	0.705086	6	-1.07053
ENSG00000248213	CICP16	0.0458139	0.428632	4	1.19083		ENSG00000086548	CEACAM6	0.114434	0.998741	19	1.29231		ENSG00000204262	COL5A2	0.0760857	0.705086	2	-1.28584
ENSG00000170439	METTL7B	0.0458323	0.428632	12	1.32406		ENSG00000230733		0.11444	0.998741	7	-1.04835		ENSG00000183486	MX2	0.0760968	0.705086	21	1.08618
ENSG00000022567	SLC45A4	0.0458541	0.428632	8	-1.08081		ENSG00000134028	ADAMDEC1	0.114486	0.998741	8	1.15536		ENSG00000036448	MYOM2	0.0761261	0.705086	8	-1.49204
ENSG00000121481	RNF2	0.0459358	0.429138	1	-1.03788		ENSG00000161055	SCGB3A1	0.114627	0.998741	5	-1.4792		ENSG00000167272	POP5	0.0761299	0.705086	12	1.04558
ENSG00000120699	EXOSC8	0.0460225	0.42969	13	1.0678		ENSG00000151773	CCDC122	0.114702	0.998741	13	-1.14105		ENSG00000102900	NUP93	0.0761445	0.705086	16	-1.05267
ENSG00000167984	NLRC3	0.046089	0.429827	16	1.09049		ENSG00000136152	COG3	0.114704	0.998741	13	1.03654		ENSG00000211668	IGLV2-11	0.0761549	0.705086	22	1.2814
ENSG00000104731	KLHDC4	0.0460923	0.429827	16	1.06902		ENSG00000138621	PPCDC	0.114777	0.998741	15	-1.04942		ENSG00000269220	LINC00528	0.0761933	0.705086	22	1.06486
ENSG00000013364	MVP	0.0462628	0.431158	16	-1.03815		ENSG00000204386	NEU1	0.11481	0.998741	6	-1.03317		ENSG00000232442		0.0762152	0.705086	20	1.08719
ENSG00000167272	POP5	0.0463135	0.431174	12	1.05722		ENSG00000114904	NEK4	0.114826	0.998741	3	1.03738		ENSG00000112996	MRPS30	0.0763268	0.705086	5	-1.03314
ENSG00000171246	NPTX1	0.0463199	0.431174	17	1.25013		ENSG00000129128	SPCS3	0.115082	0.998741	4	1.03083		ENSG00000204149	AGAP6	0.0763369	0.705086	10	1.08863
ENSG00000197119	SLC25A29	0.0464082	0.431738	14	-1.17462		ENSG00000166801	FAM111A	0.115089	0.998741	11	1.05005		ENSG00000198130	HIBCH	0.0763493	0.705086	2	1.06057
ENSG00000175115	PACS1	0.0465898	0.432989	11	-1.04894		ENSG00000013503	POLR3B	0.115152	0.998741	12	-1.04091		ENSG00000243064	ABCC13	0.0763853	0.705086	21	-1.26592
ENSG00000081386	ZNF510	0.0465983	0.432989	9	1.05394		ENSG00000228363		0.115273	0.998741	2	1.16108		ENSG00000167491	GATAD2A	0.0763917	0.705086	19	-1.02807
ENSG00000183735	TBK1	0.0466518	0.433021	12	1.04229		ENSG00000161813	LARP4	0.115279	0.998741	12	1.02759		ENSG00000143786	CNIH3	0.0764023	0.705086	1	-1.17357
ENSG00000196696	PDXDC2P	0.046677	0.433021	16	1.27121		ENSG00000085117	CD82	0.115332	0.998741	11	-1.05775		ENSG00000176407	KCMF1	0.0764409	0.705086	2	-1.02783
ENSG00000115318	LOXL3	0.0466853	0.433021	2	-1.08393		ENSG00000008952	SEC62	0.115438	0.998741	3	-1.05128		ENSG00000214331		0.0764483	0.705086	16	1.10668
ENSG00000136504	KAT7	0.0467404	0.433274	17	-1.04065		ENSG00000145088	EAF2	0.115457	0.998741	3	1.08873		ENSG00000136279	DBNL	0.0764505	0.705086	7	1.02992
ENSG00000163161	ERCC3	0.0468213	0.433494	2	1.04089		ENSG00000167914	GSDMA	0.115473	0.998741	17	1.2858		ENSG00000060558	GNA15	0.0764535	0.705086	19	-1.04463
ENSG00000167674		0.0468726	0.433494	19	-1.03851		ENSG00000152763	WDR78	0.115533	0.998741	1	-1.11673		ENSG00000073756	PTGS2	0.0764957	0.705086	1	-1.07805
ENSG00000068912	ERLEC1	0.0469128	0.433494	2	1.04654		ENSG00000163739	CXCL1	0.115744	0.998741	4	-1.07431		ENSG00000130158	DOCK6	0.0765082	0.705086	19	-1.12515
ENSG00000118257	NRP2	0.0469383	0.433494	2	-1.11656		ENSG00000137200	CMTR1	0.115768	0.998741	6	1.06211		ENSG00000259484	NA	0.0765194	0.705086	NA	-1.11569
ENSG00000147852	VLDLR	0.0469433	0.433494	9	1.27632		ENSG00000114739	ACVR2B	0.115813	0.998741	3	-1.09908		ENSG00000261879		0.0765728	0.705086	17	1.15755
ENSG00000143376	SNX27	0.0469564	0.433494	1	-1.0535		ENSG00000186642	PDE2A	0.115901	0.998741	11	1.12695		ENSG00000178980	SEPW1	0.0766127	0.705086	19	-1.06033
ENSG00000091073	DTX2	0.0469668	0.433494	7	-1.05551		ENSG00000197601	FAR1	0.11592	0.998741	11	1.02649		ENSG00000170242	USP47	0.0766523	0.705086	11	-1.0314
ENSG00000196466	ZNF799	0.0469869	0.433494	19	1.09222		ENSG00000119661	DNAL1	0.116082	0.998741	14	-1.07636		ENSG00000080986	NDC80	0.0767839	0.705086	18	1.08732
ENSG00000142920	ADC	0.0471421	0.434668	1	-1.13677		ENSG00000137509	PRCP	0.116087	0.998741	11	-1.05625		ENSG00000229473	RGS17P1	0.0767956	0.705086	13	1.1747
ENSG00000115694	STK25	0.0471838	0.434795	2	1.04518		ENSG00000103540	CCP110	0.116104	0.998741	16	1.02782		ENSG00000142621	FHAD1	0.0767976	0.705086	1	1.17244
ENSG00000101213	PTK6	0.0473258	0.435572	20	1.15387		ENSG00000170160	CCDC144A	0.116116	0.998741	17	1.40073		ENSG00000211900	IGHJ6	0.0768648	0.705086	14	1.22095
ENSG00000113971	NPHP3	0.0473286	0.435572	3	1.10086		ENSG00000120049	KCNIP2	0.116181	0.998741	10	1.13307		ENSG00000147601	TERF1	0.0768835	0.705086	8	-1.04065
ENSG00000124466	LYPD3	0.0473671	0.435572	19	-1.18042		ENSG00000120693	SMAD9	0.116229	0.998741	13	1.12893		ENSG00000155465	SLC7A7	0.0769039	0.705086	14	-1.04945
ENSG00000132950	ZMYM5	0.047409	0.435572	13	1.04668		ENSG00000188761	BCL2L15	0.116234	0.998741	1	1.1776		ENSG00000178053	MLF1	0.0769569	0.705086	3	1.14608
ENSG00000066427	ATXN3	0.0474295	0.435572	14	1.06064		ENSG00000092140	G2E3	0.116254	0.998741	14	1.0326		ENSG00000118971	CCND2	0.0769644	0.705086	12	-1.06864
ENSG00000105568	PPP2R1A	0.047436	0.435572	19	-1.03951		ENSG00000254690		0.116319	0.998741	8	-1.10835		ENSG00000138399	FASTKD1	0.076982	0.705086	2	1.0552
ENSG00000143401	ANP32E	0.0475288	0.436029	1	1.04693		ENSG00000138035	PNPT1	0.116327	0.998741	2	1.08494		ENSG00000140577	CRTC3	0.0770316	0.705086	15	-1.03984
ENSG00000177000	MTHFR	0.0475419	0.436029	1	1.06447		ENSG00000108506	INTS2	0.116332	0.998741	17	1.02771		ENSG00000243927	MRPS6	0.0770592	0.705086	21	-1.05154
ENSG00000144306	SCRN3	0.0476221	0.436253	2	1.04821		ENSG00000158417	EIF5B	0.1164	0.998741	2	-1.05297		ENSG00000104522	TSTA3	0.0770811	0.705086	8	-1.13982
ENSG00000230207	RPL4P5	0.0476223	0.436253	9	-1.09161		ENSG00000234198	NA	0.116406	0.998741	NA	1.15565		ENSG00000198718	FAM179B	0.0771379	0.705086	14	1.04131
ENSG00000187840	EIF4EBP1	0.0476709	0.436441	8	-1.06074		ENSG00000162736	NCSTN	0.116425	0.998741	1	-1.03196		ENSG00000243323	PTPRVP	0.0771701	0.705086	1	1.21207
ENSG00000137054	POLR1E	0.0477635	0.437032	9	-1.05675		ENSG00000234705	HMGA1P4	0.116496	0.998741	9	-1.18043		ENSG00000145386	CCNA2	0.077181	0.705086	4	1.15168
ENSG00000111596	CNOT2	0.0478367	0.437444	12	-1.05183		ENSG00000128829	EIF2AK4	0.116749	0.998741	15	-1.03525		ENSG00000204576	PRR3	0.0772252	0.705086	6	-1.0447
ENSG00000235173	FAM203A	0.0478895	0.43767	8	1.14878		ENSG00000164611	PTTG1	0.116821	0.998741	5	1.0983		ENSG00000253519		0.0772381	0.705086	5	-1.15853
ENSG00000160796	NBEAL2	0.0479252	0.43774	3	1.07844		ENSG00000151348	EXT2	0.116875	0.998741	11	-1.03211		ENSG00000184076	UQCR10	0.0772383	0.705086	22	-1.03207
ENSG00000092820	EZR	0.0480023	0.438187	6	1.06584		ENSG00000247572	CKMT2-AS1	0.117004	0.998741	5	1.08207		ENSG00000092096	SLC22A17	0.0772501	0.705086	14	-1.15504
ENSG00000161326	DUSP14	0.0480606	0.438252	17	-1.10428		ENSG00000116455	WDR77	0.117045	0.998741	1	1.03833		ENSG00000134986	NREP	0.0773057	0.705086	5	-1.06418
ENSG00000147601	TERF1	0.0480832	0.438252	8	-1.04933		ENSG00000112799	LY86	0.117246	0.998741	6	-1.05904		ENSG00000158793	NIT1	0.0773709	0.705086	1	1.03902
ENSG00000105726	ATP13A1	0.048163	0.438252	19	1.04236		ENSG00000253188	TRBV6-7	0.117485	0.998741	7	-1.18915		ENSG00000136002	ARHGEF4	0.0774405	0.705086	2	-1.11172
ENSG00000170275	CRTAP	0.0482176	0.438252	3	-1.05567		ENSG00000251000		0.117605	0.998741	5	1.14655		ENSG00000103260	METRN	0.0774488	0.705086	16	-1.10071
ENSG00000169230	PRELID1	0.0482317	0.438252	5	-1.06013		ENSG00000167700	MFSD3	0.117646	0.998741	8	1.06544		ENSG00000144744	UBA3	0.0775059	0.705086	3	1.03287
ENSG00000162736	NCSTN	0.0482835	0.438252	1	-1.04413		ENSG00000149480	MTA2	0.117756	0.998741	11	1.02632		ENSG00000165458	INPPL1	0.0775124	0.705086	11	1.03098
ENSG00000115423	DNAH6	0.0483432	0.438252	2	-1.15417		ENSG00000135916	ITM2C	0.11786	0.998741	2	1.0982		ENSG00000211749	TRBV23-1	0.0776282	0.705384	7	-1.23679
ENSG00000113328	CCNG1	0.048354	0.438252	5	-1.04637		ENSG00000145996	CDKAL1	0.117899	0.998741	6	-1.03588		ENSG00000074755	ZZEF1	0.0776357	0.705384	17	1.03174
ENSG00000116521	SCAMP3	0.0483725	0.438252	1	-1.04681		ENSG00000178226	PRSS36	0.117944	0.998741	16	-1.08167		ENSG00000204673	AKT1S1	0.0778332	0.706765	19	-1.07328
ENSG00000266910		0.0483738	0.438252	19	-1.20099		ENSG00000263391		0.118051	0.998741	6	-1.08571		ENSG00000032742	IFT88	0.0779479	0.707394	13	-1.06746
ENSG00000228205		0.0483877	0.438252	3	-1.21574		ENSG00000076513	ANKRD13A	0.118091	0.998741	12	1.02765		ENSG00000242110	AMACR	0.0781423	0.708745	5	1.15785
ENSG00000144224	UBXN4	0.0484013	0.438252	2	1.03109		ENSG00000182795	C1orf116	0.1181	0.998741	1	-1.1444		ENSG00000139505	MTMR6	0.0782288	0.709117	13	1.04132
ENSG00000093010	COMT	0.0484453	0.438252	22	-1.05487		ENSG00000223722		0.118181	0.998741	12	-1.17393		ENSG00000163864	NMNAT3	0.0783043	0.709388	3	-1.12298
ENSG00000130714	POMT1	0.0484613	0.438252	9	1.06359		ENSG00000152969	JAKMIP1	0.118191	0.998741	4	1.13662		ENSG00000215041	NEURL4	0.0783935	0.709783	17	1.06622
ENSG00000205100	HSP90AA4P	0.0484747	0.438252	4	-1.1749		ENSG00000061987	MON2	0.118506	0.998741	12	1.0272		ENSG00000216331	HIST1H1PS1	0.0785227	0.710289	6	1.17141
ENSG00000112079	STK38	0.0485351	0.438252	6	1.04923		ENSG00000232442		0.118558	0.998741	20	1.07514		ENSG00000196205	EEF1A1P5	0.0785407	0.710289	9	-1.06104
ENSG00000165458	INPPL1	0.0485412	0.438252	11	1.03789		ENSG00000154781	CCDC174	0.118621	0.998741	3	-1.02467		ENSG00000236333	TRHDE-AS1	0.078604	0.710441	12	-1.19401
ENSG00000166387	PPFIBP2	0.0485474	0.438252	11	-1.10062		ENSG00000185624	P4HB	0.118688	0.998741	17	1.02925		ENSG00000244398		0.0786488	0.710441	11	-1.07427
ENSG00000198106	SNX29P2	0.048567	0.438252	16	1.1569		ENSG00000233230		0.118718	0.998741	2	-1.13314		ENSG00000211797	TRAV17	0.0788749	0.710539	14	1.15086
ENSG00000026751	SLAMF7	0.0485799	0.438252	1	1.13486		ENSG00000166126	AMN	0.118753	0.998741	14	1.12598		ENSG00000175592	FOSL1	0.0790177	0.710539	11	-1.14039
ENSG00000130684	ZNF337	0.0486008	0.438252	20	1.15229		ENSG00000133460	SLC2A11	0.118762	0.998741	22	1.08934		ENSG00000085871	MGST2	0.0790192	0.710539	4	-1.06354
ENSG00000115282	TTC31	0.0487528	0.439301	2	1.04635		ENSG00000244687	UBE2V1	0.118808	0.998741	20	1.11365		ENSG00000198690	FAN1	0.0790254	0.710539	15	1.06778
ENSG00000128604	IRF5	0.0487735	0.439301	7	-1.05767		ENSG00000146054	TRIM7	0.118897	0.998741	5	1.1011		ENSG00000140983	RHOT2	0.0790269	0.710539	16	1.05721
ENSG00000257052		0.0488536	0.439767	11	1.20938		ENSG00000229474	PATL2	0.119038	0.998741	15	1.10732		ENSG00000260565	ERVK13-1	0.0790431	0.710539	16	1.10496
ENSG00000146416	AIG1	0.0489115	0.439844	6	-1.08978		ENSG00000181666	HKR1	0.119045	0.998741	19	1.04938		ENSG00000119402	FBXW2	0.0791714	0.710539	9	1.0512
ENSG00000162517	PEF1	0.0489187	0.439844	1	-1.03804		ENSG00000245105	A2M-AS1	0.119058	0.998741	12	-1.16672		ENSG00000186818	LILRB4	0.0792534	0.710539	19	-1.07822
ENSG00000250404		0.0490512	0.440467	11	1.20882		ENSG00000173715	C11orf80	0.119084	0.998741	11	1.10859		ENSG00000144791	LIMD1	0.0792567	0.710539	3	1.05163
ENSG00000203644		0.0490703	0.440467	3	-1.08182		ENSG00000258701	LINC00638	0.119105	0.998741	14	-1.10832		ENSG00000146918	NCAPG2	0.0792864	0.710539	7	1.16042
ENSG00000188042	ARL4C	0.0490786	0.440467	2	1.07619		ENSG00000184402	SS18L1	0.11912	0.998741	20	1.04284		ENSG00000164663	USP49	0.0793473	0.710539	6	1.06886
ENSG00000185100	ADSSL1	0.0491011	0.440467	14	-1.13019		ENSG00000233665		0.119239	0.998741	10	1.14542		ENSG00000180999	C1orf105	0.0794062	0.710539	1	-1.33776
ENSG00000215193	PEX26	0.0491326	0.440496	22	1.041		ENSG00000175445	LPL	0.119353	0.998741	8	1.25681		ENSG00000214960	ISPD	0.0794277	0.710539	7	1.15722
ENSG00000228601	RPL39P	0.049196	0.44081	20	-1.091		ENSG00000199753	SNORD104	0.119443	0.998741	17	1.17161		ENSG00000173715	C11orf80	0.0794382	0.710539	11	1.1214
ENSG00000196550	FAM72A	0.0493468	0.4416	1	1.19142		ENSG00000175130	MARCKSL1	0.119478	0.998741	1	-1.04761		ENSG00000075975	MKRN2	0.0795303	0.710539	3	1.04281
ENSG00000110025	SNX15	0.0493692	0.4416	11	-1.05538		ENSG00000110442	COMMD9	0.119505	0.998741	11	-1.02834		ENSG00000141367	CLTC	0.0795395	0.710539	17	-1.0259
ENSG00000001561	ENPP4	0.0493693	0.4416	6	1.09402		ENSG00000090863	GLG1	0.119507	0.998741	16	-1.02753		ENSG00000140688	C16orf58	0.0795703	0.710539	16	1.05018
ENSG00000161202	DVL3	0.0495433	0.442662	3	1.03224		ENSG00000071894	CPSF1	0.11956	0.998741	8	1.05618		ENSG00000187240	DYNC2H1	0.0796768	0.710539	11	-1.10172
ENSG00000139946	PELI2	0.0495449	0.442662	14	-1.04486		ENSG00000053371	AKR7A2	0.119663	0.998741	1	-1.03746		ENSG00000114013	CD86	0.0798129	0.710539	3	-1.042
ENSG00000122224	LY9	0.0496087	0.442859	1	-1.06059		ENSG00000169291	SHE	0.119721	0.998741	1	-1.10414		ENSG00000197721	CR1L	0.0798937	0.710539	1	-1.19904
ENSG00000126005	MMP24-AS1	0.0496239	0.442859	20	-1.08263		ENSG00000129244	ATP1B2	0.119768	0.998741	17	-1.15915		ENSG00000232637		0.0800013	0.710539	1	-1.18334
ENSG00000012171	SEMA3B	0.0496567	0.442898	3	1.1606		ENSG00000160877	NACC1	0.119959	0.998741	19	-1.03887		ENSG00000175581	MRPL48	0.0800103	0.710539	11	-1.05306
ENSG00000149428	HYOU1	0.0498255	0.443773	11	1.06214		ENSG00000104290	FZD3	0.120023	0.998741	8	1.09449		ENSG00000175334	BANF1	0.0800214	0.710539	11	-1.03867
ENSG00000137807	KIF23	0.049836	0.443773	15	1.14505		ENSG00000171475	WIPF2	0.120123	0.998741	17	-1.02662		ENSG00000117228	GBP1	0.080066	0.710539	1	1.14658
ENSG00000174365	SNHG11	0.0498522	0.443773	20	1.08703		ENSG00000131773	KHDRBS3	0.120148	0.998741	8	-1.1655		ENSG00000215835		0.0800707	0.710539	1	1.07554
ENSG00000109189	USP46	0.0498688	0.443773	4	1.08471		ENSG00000170085	SIMC1	0.120151	0.998741	5	-1.04878		ENSG00000119787	ATL2	0.0801066	0.710539	2	1.04216
ENSG00000161405	IKZF3	0.0500119	0.444032	17	1.15074		ENSG00000114480	GBE1	0.12021	0.998741	3	-1.03775		ENSG00000183484	GPR132	0.0801321	0.710539	14	-1.0315
ENSG00000186815	TPCN1	0.0500313	0.444032	12	-1.05676		ENSG00000217643	PTGES3P2	0.120265	0.998741	2	-1.15397		ENSG00000121390	PSPC1	0.0801611	0.710539	13	1.02907
ENSG00000211599	IGKV5-2	0.0500545	0.444032	2	1.35953		ENSG00000229153	EPHA1-AS1	0.120281	0.998741	7	1.18472		ENSG00000164086	DUSP7	0.0802101	0.710539	3	-1.04946
ENSG00000231475	IGHV4-31	0.0500818	0.444032	14	1.3777		ENSG00000132514	CLEC10A	0.120286	0.998741	17	-1.10336		ENSG00000103363	TCEB2	0.0803809	0.710539	16	-1.07457
ENSG00000167487	KLHL26	0.0500922	0.444032	19	-1.06068		ENSG00000188681	TEKT4P2	0.120301	0.998741	21	-1.21166		ENSG00000186283	TOR3A	0.0803883	0.710539	1	1.04803
ENSG00000225439	BOLA3-AS1	0.0501024	0.444032	2	-1.14872		ENSG00000173409	ARV1	0.120409	0.998741	1	1.04444		ENSG00000112659	CUL9	0.0804869	0.710539	6	1.03862
ENSG00000110888	CAPRIN2	0.0501068	0.444032	12	1.07812		ENSG00000069974	RAB27A	0.120442	0.998741	15	1.03388		ENSG00000100726	TELO2	0.0805811	0.710539	16	1.04088
ENSG00000072310	SREBF1	0.0501435	0.444032	17	-1.08235		ENSG00000143878	RHOB	0.120479	0.998741	2	-1.05573		ENSG00000129749	CHRNA10	0.0805931	0.710539	11	-1.11109
ENSG00000213949	ITGA1	0.0501548	0.444032	5	1.13928		ENSG00000164306	PRIMPOL	0.120596	0.998741	4	1.04412		ENSG00000123870	ZNF137P	0.0806111	0.710539	19	1.10114
ENSG00000099901	RANBP1	0.0501856	0.444053	22	1.05707		ENSG00000167291	TBC1D16	0.120689	0.998741	17	1.09349		ENSG00000203813	HIST1H3H	0.0806118	0.710539	6	-1.15028
ENSG00000230099	TRBV5-4	0.0502929	0.44428	7	-1.18745		ENSG00000211655	IGLV1-36	0.120716	0.998741	22	1.30404		ENSG00000204577	LILRB3	0.0806566	0.710539	19	1.07069
ENSG00000141401	IMPA2	0.0503138	0.44428	18	-1.0834		ENSG00000141905	NFIC	0.120722	0.998741	19	-1.03898		ENSG00000178896	EXOSC4	0.080708	0.710539	8	-1.06836
ENSG00000054967	RELT	0.0503266	0.44428	11	-1.05529		ENSG00000122257	RBBP6	0.120756	0.998741	16	-1.02289		ENSG00000153391	INO80C	0.0807384	0.710539	18	-1.06594
ENSG00000077616	NAALAD2	0.050347	0.44428	11	1.18228		ENSG00000224043	CCNT2-AS1	0.120912	0.998741	2	1.12961		ENSG00000204301	NOTCH4	0.080805	0.710539	6	-1.11659
ENSG00000207034		0.050354	0.44428	18	1.2366		ENSG00000146021	KLHL3	0.120929	0.998741	5	1.07128		ENSG00000198919	DZIP3	0.0808354	0.710539	3	1.06375
ENSG00000174697	LEP	0.0504446	0.444593	7	-1.24708		ENSG00000261015		0.120988	0.998741	6	1.12438		ENSG00000112984	KIF20A	0.0808373	0.710539	5	1.18627
ENSG00000213676	ATF6B	0.0504466	0.444593	6	1.03689		ENSG00000141551	CSNK1D	0.121006	0.998741	17	-1.02241		ENSG00000211978	IGHV5-78	0.0808506	0.710539	14	1.2054
ENSG00000177352	CCDC71	0.0505674	0.445389	3	-1.04435		ENSG00000120875	DUSP4	0.1211	0.998741	8	1.13022		ENSG00000174125	TLR1	0.080874	0.710539	4	1.06108
ENSG00000251333	RTN3P1	0.0506853	0.445389	4	-1.227		ENSG00000242048		0.121218	0.998741	7	1.16563		ENSG00000175115	PACS1	0.0808992	0.710539	11	-1.03834
ENSG00000132518	GUCY2D	0.0506915	0.445389	17	1.1784		ENSG00000224976	PARP4P2	0.121232	0.998741	13	1.18131		ENSG00000103061	SLC7A6OS	0.0809174	0.710539	16	1.0584
ENSG00000060762	MPC1	0.0507282	0.445389	6	-1.0513		ENSG00000133030	MPRIP	0.121288	0.998741	17	1.03656		ENSG00000158195	WASF2	0.0809635	0.710539	1	-1.03087
ENSG00000116830	TTF2	0.0507451	0.445389	1	1.07031		ENSG00000065717	TLE2	0.121351	0.998741	19	-1.08233		ENSG00000213626	LBH	0.0810511	0.710539	2	1.06079
ENSG00000005513	SOX8	0.0507488	0.445389	16	-1.20958		ENSG00000043514	TRIT1	0.121353	0.998741	1	-1.04838		ENSG00000197279	ZNF165	0.0812573	0.710539	6	-1.13439
ENSG00000198556	ZNF789	0.0507655	0.445389	7	1.08709		ENSG00000235231		0.121392	0.998741	22	1.20534		ENSG00000204110		0.0812841	0.710539	6	1.32429
ENSG00000226711	FAM66C	0.0507659	0.445389	12	1.16211		ENSG00000111859	NEDD9	0.12141	0.998741	6	-1.03649		ENSG00000119335	SET	0.0813132	0.710539	9	-1.03762
ENSG00000143079	CTTNBP2NL	0.0509258	0.446541	1	-1.105		ENSG00000167850	CD300C	0.121452	0.998741	17	-1.05496		ENSG00000134851	TMEM165	0.081329	0.710539	4	1.04659
ENSG00000178175	ZNF366	0.0509857	0.446814	5	-1.17116		ENSG00000235823	LINC00263	0.121455	0.998741	10	-1.12413		ENSG00000162139	NEU3	0.0813601	0.710539	11	1.07349
ENSG00000256745		0.0511062	0.447393	11	-1.07711		ENSG00000179455	MKRN3	0.121487	0.998741	15	-1.20671		ENSG00000185986	SDHAP3	0.0813604	0.710539	5	1.10318
ENSG00000215447		0.0511254	0.447393	21	1.16426		ENSG00000211724	TRBV6-6	0.121537	0.998741	7	-1.10984		ENSG00000149260	CAPN5	0.0813698	0.710539	11	-1.11011
ENSG00000183935	HTR7P1	0.0511793	0.447393	12	1.11844		ENSG00000169435	RASSF6	0.12157	0.998741	4	1.14286		ENSG00000104695	PPP2CB	0.081458	0.710539	8	-1.04487
ENSG00000260942	CAPN10-AS1	0.0512198	0.447393	2	1.15236		ENSG00000186088	GSAP	0.121611	0.998741	7	1.0667		ENSG00000268061	NAPA-AS1	0.0815697	0.710539	19	-1.14901
ENSG00000099995	SF3A1	0.0512273	0.447393	22	-1.04533		ENSG00000101544	ADNP2	0.121715	0.998741	18	1.02811		ENSG00000198000	NOL8	0.0816054	0.710539	9	1.02964
ENSG00000196954	CASP4	0.0512511	0.447393	11	-1.06225		ENSG00000260214	NA	0.121951	0.998741	NA	-1.0964		ENSG00000106565	TMEM176B	0.0816095	0.710539	7	1.43117
ENSG00000211593	IGKJ5	0.0512529	0.447393	2	1.25568		ENSG00000143412	ANXA9	0.122042	0.998741	1	-1.05632		ENSG00000187008	PKD1L3	0.0816658	0.710539	16	-1.11105
ENSG00000138433	CIR1	0.0512936	0.447497	2	-1.04584		ENSG00000151553	FAM160B1	0.122052	0.998741	10	1.03497		ENSG00000113575	PPP2CA	0.0816741	0.710539	5	-1.03138
ENSG00000233493	TMEM238	0.0513324	0.447584	19	-1.19688		ENSG00000141570	CBX8	0.122053	0.998741	17	-1.05648		ENSG00000198521	ZNF43	0.0817374	0.710539	19	1.05105
ENSG00000204387	C6orf48	0.0513742	0.447698	6	-1.07714		ENSG00000012048	BRCA1	0.122074	0.998741	17	1.05359		ENSG00000197646	PDCD1LG2	0.081758	0.710539	9	1.22155
ENSG00000165898	ISCA2	0.0514463	0.44788	14	-1.06886		ENSG00000128973	CLN6	0.122124	0.998741	15	-1.09096		ENSG00000211942	IGHV3-13	0.0817676	0.710539	14	1.31421
ENSG00000232024	LSM12P1	0.0514538	0.44788	8	1.12888		ENSG00000163510	CWC22	0.122125	0.998741	2	-1.02925		ENSG00000024422	EHD2	0.0818894	0.710539	19	-1.1522
ENSG00000178988	MRFAP1L1	0.0514815	0.44788	4	1.03682		ENSG00000070831	CDC42	0.122171	0.998741	1	-1.02223		ENSG00000187627	RGPD1	0.0820413	0.710539	2	1.2913
ENSG00000196449	YRDC	0.0515156	0.447927	1	-1.04925		ENSG00000167528	ZNF641	0.122246	0.998741	12	-1.08511		ENSG00000070831	CDC42	0.0820467	0.710539	1	-1.0251
ENSG00000111802	TDP2	0.0516219	0.448446	6	-1.05664		ENSG00000158691	ZSCAN12	0.122346	0.998741	6	1.04254		ENSG00000127483	HP1BP3	0.0820571	0.710539	1	1.04157
ENSG00000237517	DGCR5	0.0516418	0.448446	22	1.19425		ENSG00000105767	CADM4	0.12237	0.998741	19	-1.07592		ENSG00000123066	MED13L	0.0820583	0.710539	12	1.04612
ENSG00000088538	DOCK3	0.0516877	0.448446	3	1.13011		ENSG00000197016	ZNF470	0.122379	0.998741	19	-1.0824		ENSG00000128607	KLHDC10	0.0820808	0.710539	7	1.05736
ENSG00000259845	HERC2P10	0.0516905	0.448446	15	1.29167		ENSG00000164118	CEP44	0.122404	0.998741	4	1.03155		ENSG00000172869	DMXL1	0.0820878	0.710539	5	1.04266
ENSG00000186222	BLOC1S4	0.0517268	0.44851	4	-1.05378		ENSG00000127314	RAP1B	0.122423	0.998741	12	1.03466		ENSG00000138160	KIF11	0.0821504	0.710539	10	1.1061
ENSG00000189091	SF3B3	0.0518301	0.448827	16	-1.04491		ENSG00000152952	PLOD2	0.122433	0.998741	3	-1.15694		ENSG00000168872	DDX19A	0.0821658	0.710539	16	-1.0342
ENSG00000172954	LCLAT1	0.0518358	0.448827	2	-1.09308		ENSG00000187726	DNAJB13	0.12247	0.998741	11	1.14083		ENSG00000172375	C2CD2L	0.0822235	0.710539	11	-1.04484
ENSG00000151893	CACUL1	0.0518498	0.448827	10	-1.03926		ENSG00000185115	NDNL2	0.122526	0.998741	15	1.02884		ENSG00000167930	ITFG3	0.0822356	0.710539	16	-1.0469
ENSG00000176853	FAM91A1	0.0519674	0.449595	8	1.03685		ENSG00000175567	UCP2	0.122552	0.998741	11	1.0531		ENSG00000215251	FASTKD5	0.0822609	0.710539	20	-1.02884
ENSG00000105289	TJP3	0.0520187	0.449645	19	-1.13243		ENSG00000175756	AURKAIP1	0.122701	0.998741	1	-1.02765		ENSG00000223491		0.0823025	0.710539	1	1.19739
ENSG00000168807	SNTB2	0.052101	0.449645	16	1.06112		ENSG00000130413	STK33	0.122709	0.998741	11	1.14953		ENSG00000137393	RNF144B	0.0823536	0.710539	6	1.07071
ENSG00000236056	GAPDHP14	0.0521547	0.449645	21	-1.33696		ENSG00000127423	AUNIP	0.122725	0.998741	1	1.12262		ENSG00000137877	SPTBN5	0.0823556	0.710539	15	1.13349
ENSG00000172366	FAM195A	0.0522117	0.449645	16	-1.07607		ENSG00000133687	TMTC1	0.122764	0.998741	12	-1.27472		ENSG00000011454	RABGAP1	0.0823847	0.710539	9	-1.02505
ENSG00000268279		0.052214	0.449645	3	1.22397		ENSG00000134748	PRPF38A	0.123017	0.998741	1	-1.02492		ENSG00000121060	TRIM25	0.0825392	0.710539	17	1.07651
ENSG00000091039	OSBPL8	0.052275	0.449645	12	-1.08655		ENSG00000123200	ZC3H13	0.123054	0.998741	13	-1.02535		ENSG00000214655	ZSWIM8	0.0826521	0.710539	10	1.04771
ENSG00000121390	PSPC1	0.0523447	0.449645	13	1.03529		ENSG00000179981	TSHZ1	0.123205	0.998741	18	-1.04151		ENSG00000233297	RASA4DP	0.0826791	0.710539	7	1.21452
ENSG00000224831		0.0523547	0.449645	3	-1.10924		ENSG00000156675	RAB11FIP1	0.123388	0.998741	8	-1.04371		ENSG00000068305	MEF2A	0.0827902	0.710539	15	1.06257
ENSG00000181035	SLC25A42	0.052357	0.449645	19	1.05852		ENSG00000153012	LGI2	0.123549	0.998741	4	-1.12766		ENSG00000120675	DNAJC15	0.0828297	0.710539	13	1.08116
ENSG00000151715	TMEM45B	0.0523715	0.449645	11	-1.17809		ENSG00000147601	TERF1	0.123783	0.998741	8	-1.03507		ENSG00000211716	TRBV9	0.0828843	0.710539	7	-1.13262
ENSG00000232021	LEF1-AS1	0.0524084	0.449645	4	-1.23015		ENSG00000128594	LRRC4	0.123798	0.998741	7	-1.06155		ENSG00000135972	MRPS9	0.0828876	0.710539	2	-1.04168
ENSG00000204856	FAM216A	0.0524729	0.449645	12	1.08298		ENSG00000164406	LEAP2	0.123929	0.998741	5	1.11818		ENSG00000167920	TMEM99	0.0829457	0.710539	17	-1.09153
ENSG00000164938	TP53INP1	0.0525388	0.449645	8	1.05693		ENSG00000196420	S100A5	0.124023	0.998741	1	-1.12882		ENSG00000198646	NCOA6	0.0829795	0.710539	20	-1.03235
ENSG00000121297	TSHZ3	0.0525757	0.449645	19	-1.09202		ENSG00000077463	SIRT6	0.124141	0.998741	19	-1.02875		ENSG00000008311	AASS	0.0829885	0.710539	7	-1.14281
ENSG00000269680		0.0525802	0.449645	19	1.23309		ENSG00000253552	HOXA-AS2	0.124142	0.998741	7	-1.15716		ENSG00000172732	MUS81	0.0830335	0.710539	11	1.04689
ENSG00000134897	BIVM	0.0526101	0.449645	13	1.10549		ENSG00000059691	PET112	0.12468	0.998741	4	-1.05221		ENSG00000211771	TRBJ2-7	0.0830385	0.710539	7	1.15604
ENSG00000123219	CENPK	0.0526644	0.449645	5	1.29582		ENSG00000040933	INPP4A	0.124732	0.998741	2	1.03805		ENSG00000068615	REEP1	0.0830441	0.710539	2	-1.29405
ENSG00000151779	NBAS	0.0527586	0.449645	2	-1.03991		ENSG00000133328	HRASLS2	0.124827	0.998741	11	1.27672		ENSG00000268166		0.0830714	0.710539	19	-1.18607
ENSG00000140463	BBS4	0.0527943	0.449645	15	1.07032		ENSG00000267080	ASB16-AS1	0.124963	0.998741	17	-1.05333		ENSG00000184381	PLA2G6	0.0831147	0.710539	22	1.06168
ENSG00000130775	THEMIS2	0.0528137	0.449645	1	-1.05036		ENSG00000113282	CLINT1	0.124993	0.998741	5	1.02336		ENSG00000123737	EXOSC9	0.0831529	0.710539	4	1.0491
ENSG00000138378	STAT4	0.0528284	0.449645	2	1.0757		ENSG00000176623	RMDN1	0.12501	0.998741	8	1.02844		ENSG00000213759	UGT2B11	0.0831586	0.710539	4	1.19816
ENSG00000176490	DIRAS1	0.0528329	0.449645	19	-1.31862		ENSG00000138382	METTL5	0.125079	0.998741	2	1.03993		ENSG00000099991	CABIN1	0.0831913	0.710539	22	-1.04572
ENSG00000189159	HN1	0.0528349	0.449645	17	-1.04775		ENSG00000204856	FAM216A	0.125082	0.998741	12	1.05866		ENSG00000123384	LRP1	0.08323	0.710539	12	-1.07512
ENSG00000197937	ZNF347	0.0528399	0.449645	19	1.10132		ENSG00000170340	B3GNT2	0.125112	0.998741	2	1.04208		ENSG00000178226	PRSS36	0.0832693	0.710539	16	-1.09011
ENSG00000105649	RAB3A	0.052849	0.449645	19	-1.13086		ENSG00000236682		0.125141	0.998741	2	-1.15508		ENSG00000083097	DOPEY1	0.083306	0.710539	6	1.05916
ENSG00000139684	ESD	0.0528808	0.449645	13	-1.04745		ENSG00000133805	AMPD3	0.12528	0.998741	11	1.04171		ENSG00000140740	UQCRC2	0.0833568	0.710539	16	-1.02696
ENSG00000213071	LPAL2	0.0529088	0.449645	6	1.18472		ENSG00000005175	RPAP3	0.125333	0.998741	12	-1.03475		ENSG00000120159	CAAP1	0.0833738	0.710539	9	-1.04118
ENSG00000095932	C19orf77	0.052953	0.449645	19	-1.2752		ENSG00000233404		0.125362	0.998741	2	-1.04484		ENSG00000235316	DUSP8P5	0.0834743	0.710539	10	1.13806
ENSG00000238164		0.0530133	0.449645	1	1.10341		ENSG00000259886		0.12563	0.998741	X	-1.08872		ENSG00000119403	PHF19	0.0835252	0.710539	9	1.03283
ENSG00000263874	LINC00672	0.0530383	0.449645	17	1.16712		ENSG00000119699	TGFB3	0.125655	0.998741	14	1.10949		ENSG00000176834	VSIG10	0.083582	0.710539	12	1.19726
ENSG00000160326	SLC2A6	0.0530461	0.449645	9	1.06515		ENSG00000167065	DUSP18	0.125669	0.998741	22	-1.064		ENSG00000174405	LIG4	0.0835832	0.710539	13	1.03876
ENSG00000252609		0.0530532	0.449645	6	1.22431		ENSG00000167524		0.125695	0.998741	17	-1.1592		ENSG00000172578	KLHL6	0.0835924	0.710539	3	-1.0361
ENSG00000214787	MS4A4E	0.0530625	0.449645	11	1.19631		ENSG00000269468		0.125706	0.998741	1	-1.20124		ENSG00000070269	TMEM260	0.0836407	0.710539	14	1.04971
ENSG00000137135	ARHGEF39	0.0530703	0.449645	9	1.16271		ENSG00000163125	RPRD2	0.125894	0.998741	1	-1.03051		ENSG00000238227	C9orf69	0.0836815	0.710539	9	-1.0353
ENSG00000197077	KIAA1671	0.0530864	0.449645	22	1.22503		ENSG00000204256	BRD2	0.125903	0.998741	6	1.0264		ENSG00000063046	EIF4B	0.0838145	0.710799	12	-1.04723
ENSG00000065243	PKN2	0.0531081	0.449645	1	1.05422		ENSG00000205765	C5orf51	0.125948	0.998741	5	-1.02242		ENSG00000231856		0.0838191	0.710799	13	1.11023
ENSG00000074706	IPCEF1	0.0531103	0.449645	6	-1.05915		ENSG00000213888		0.126061	0.998741	22	-1.11174		ENSG00000185100	ADSSL1	0.0838491	0.710799	14	-1.10454
ENSG00000008128	CDK11A	0.0531114	0.449645	1	1.18332		ENSG00000235453	TOPORS-AS1	0.126079	0.998741	9	-1.06907		ENSG00000218426		0.0839019	0.71086	6	-1.11006
ENSG00000182747	SLC35D3	0.0531228	0.449645	6	1.23245		ENSG00000188610	FAM72B	0.126088	0.998741	1	1.12962		ENSG00000185442	FAM174B	0.0840418	0.711658	15	-1.13894
ENSG00000213047	DENND1B	0.0531366	0.449645	1	1.05373		ENSG00000034053	APBA2	0.126162	0.998741	15	-1.07233		ENSG00000231312		0.0842855	0.712286	2	-1.11985
ENSG00000136521	NDUFB5	0.0532308	0.449645	3	-1.04168		ENSG00000180425	C11orf71	0.126173	0.998741	11	-1.07777		ENSG00000203705	TATDN3	0.0842958	0.712286	1	1.05075
ENSG00000133835	HSD17B4	0.0532417	0.449645	5	-1.05107		ENSG00000234500		0.126284	0.998741	7	1.14538		ENSG00000126883	NUP214	0.0842989	0.712286	9	-1.06222
ENSG00000158716	DUSP23	0.0532927	0.449645	1	-1.06529		ENSG00000234431		0.126306	0.998741	2	-1.05564		ENSG00000267547		0.0842991	0.712286	17	-1.15445
ENSG00000102780	DGKH	0.0533411	0.449645	13	1.17493		ENSG00000108309	RUNDC3A	0.126512	0.998741	17	1.18353		ENSG00000171617	ENC1	0.0843911	0.712676	5	-1.18799
ENSG00000092964	DPYSL2	0.0533552	0.449645	8	-1.07739		ENSG00000267370		0.126573	0.998741	19	1.14519		ENSG00000141378	PTRH2	0.0846019	0.713928	17	-1.04508
ENSG00000180304	OAZ2	0.0533632	0.449645	15	-1.0495		ENSG00000079691	LRRC16A	0.126595	0.998741	6	1.12279		ENSG00000162804	SNED1	0.0846483	0.713928	2	1.10037
ENSG00000150991	UBC	0.0533641	0.449645	12	1.04655		ENSG00000257596		0.126706	0.998741	12	1.15284		ENSG00000109063	MYH3	0.0848461	0.713928	17	1.10813
ENSG00000187627	RGPD1	0.0533739	0.449645	2	1.36663		ENSG00000221625		0.126785	0.998741	12	-1.12975		ENSG00000163554	SPTA1	0.0848613	0.713928	1	-1.19333
ENSG00000237188		0.0533888	0.449645	1	1.14574		ENSG00000172794	RAB37	0.126893	0.998741	17	1.04113		ENSG00000118777	ABCG2	0.0849804	0.713928	4	-1.18759
ENSG00000259994		0.0534837	0.449901	10	1.17074		ENSG00000160570	DEDD2	0.126948	0.998741	19	-1.02216		ENSG00000147535	PPAPDC1B	0.0851822	0.713928	8	1.13303
ENSG00000168918	INPP5D	0.0534961	0.449901	2	1.0351		ENSG00000255263	NA	0.126954	0.998741	NA	-1.16099		ENSG00000249763		0.085241	0.713928	4	1.19896
ENSG00000127616	SMARCA4	0.0535289	0.449901	19	-1.04304		ENSG00000260006		0.126997	0.998741	2	-1.11508		ENSG00000165457	FOLR2	0.0852922	0.713928	11	-1.09919
ENSG00000096080	MRPS18A	0.0535348	0.449901	6	-1.0644		ENSG00000259674		0.127011	0.998741	15	-1.1634		ENSG00000144369	FAM171B	0.0852925	0.713928	2	-1.20785
ENSG00000143333	RGS16	0.0536358	0.450058	1	1.19329		ENSG00000090530	LEPREL1	0.127062	0.998741	3	-1.11107		ENSG00000122958	VPS26A	0.0853071	0.713928	10	-1.02784
ENSG00000054148	PHPT1	0.0536486	0.450058	9	1.05868		ENSG00000185187	SIGIRR	0.127068	0.998741	11	1.03758		ENSG00000143669	LYST	0.0853169	0.713928	1	1.04885
ENSG00000079435	LIPE	0.0536528	0.450058	19	-1.087		ENSG00000150459	SAP18	0.127104	0.998741	13	-1.03182		ENSG00000062725	APPBP2	0.085323	0.713928	17	-1.02573
ENSG00000123405	NFE2	0.0536928	0.450058	12	-1.08154		ENSG00000211785	TRAV12-1	0.12713	0.998741	14	-1.11481		ENSG00000111596	CNOT2	0.0853738	0.713928	12	-1.0415
ENSG00000074964	ARHGEF10L	0.0536981	0.450058	1	-1.06119		ENSG00000161533	ACOX1	0.127138	0.998741	17	-1.05181		ENSG00000111371	SLC38A1	0.0854539	0.713928	12	1.03597
ENSG00000156171	DRAM2	0.0537678	0.450399	1	-1.06585		ENSG00000238142		0.127198	0.998741	1	1.14055		ENSG00000136504	KAT7	0.0855316	0.713928	17	-1.03161
ENSG00000134108	ARL8B	0.0538832	0.451123	3	-1.02982		ENSG00000164338	UTP15	0.127264	0.998741	5	-1.03171		ENSG00000124593	PRICKLE4	0.0855988	0.713928	6	1.06998
ENSG00000189127	ANKRD34B	0.0539972	0.451688	5	1.29685		ENSG00000164332	UBLCP1	0.127271	0.998741	5	-1.02139		ENSG00000198933	TBKBP1	0.0856651	0.713928	17	1.08923
ENSG00000157110	RBPMS	0.0540087	0.451688	8	1.13357		ENSG00000165832	TRUB1	0.127273	0.998741	10	1.03228		ENSG00000130313	PGLS	0.0856931	0.713928	19	-1.03134
ENSG00000067900	ROCK1	0.0540709	0.451813	18	1.04504		ENSG00000033627	ATP6V0A1	0.127349	0.998741	17	-1.04812		ENSG00000163683	SMIM14	0.0857381	0.713928	4	1.05268
ENSG00000162434	JAK1	0.0541092	0.451813	1	1.05041		ENSG00000163359	COL6A3	0.127366	0.998741	2	1.1218		ENSG00000117308	GALE	0.0858345	0.713928	1	-1.05181
ENSG00000169359	SLC33A1	0.0541552	0.451813	3	1.04157		ENSG00000129636	ITFG1	0.127379	0.998741	16	-1.03039		ENSG00000171316	CHD7	0.0858347	0.713928	8	1.05005
ENSG00000100201	DDX17	0.0541608	0.451813	22	1.09041		ENSG00000144426	NBEAL1	0.127451	0.998741	2	1.09636		ENSG00000189057	FAM111B	0.0858534	0.713928	11	1.18506
ENSG00000269386	RAB11B-AS1	0.0541973	0.451813	19	-1.19811		ENSG00000120093	HOXB3	0.127467	0.998741	17	1.1313		ENSG00000122912	SLC25A16	0.0858593	0.713928	10	1.04476
ENSG00000092470	WDR76	0.0542114	0.451813	15	1.07092		ENSG00000089163	SIRT4	0.127514	0.998741	12	1.11388		ENSG00000100365	NCF4	0.0858631	0.713928	22	1.05104
ENSG00000268220		0.0542269	0.451813	3	-1.06206		ENSG00000156398	SFXN2	0.127579	0.998741	10	1.07109		ENSG00000227946		0.085866	0.713928	2	1.15251
ENSG00000127666	TICAM1	0.0542979	0.451888	19	-1.05565		ENSG00000204438	GPANK1	0.127619	0.998741	6	-1.03046		ENSG00000261737		0.0859458	0.713928	1	-1.15059
ENSG00000152291	TGOLN2	0.0543148	0.451888	2	1.03597		ENSG00000119669	IRF2BPL	0.127687	0.998741	14	-1.04677		ENSG00000197888	UGT2B17	0.0859556	0.713928	4	1.33125
ENSG00000099968	BCL2L13	0.0543229	0.451888	22	-1.05445		ENSG00000197948	FCHSD1	0.127723	0.998741	5	1.04612		ENSG00000167461	RAB8A	0.0861004	0.713928	19	1.05351
ENSG00000187626	ZKSCAN4	0.0544021	0.452305	6	1.05428		ENSG00000118473	SGIP1	0.127752	0.998741	1	-1.19937		ENSG00000130176	CNN1	0.0861051	0.713928	19	-1.23777
ENSG00000089060	SLC8B1	0.0546713	0.4543	12	-1.05078		ENSG00000197969	VPS13A	0.127781	0.998741	9	1.04156		ENSG00000165525	NEMF	0.0861086	0.713928	14	1.02696
ENSG00000155016	CYP2U1	0.0547104	0.454382	4	-1.07012		ENSG00000107954	NEURL1	0.127806	0.998741	10	1.09625		ENSG00000165832	TRUB1	0.0861434	0.713928	10	1.03661
ENSG00000139211	AMIGO2	0.0547637	0.454583	12	-1.06595		ENSG00000178927	C17orf62	0.127893	0.998741	17	1.03305		ENSG00000100092	SH3BP1	0.0861625	0.713928	22	-1.04864
ENSG00000139651	ZNF740	0.0548267	0.454668	12	1.04911		ENSG00000144895	EIF2A	0.12796	0.998741	3	-1.03931		ENSG00000118308	LRMP	0.0861707	0.713928	12	1.06284
ENSG00000174227	PIGG	0.0548324	0.454668	4	1.05224		ENSG00000127870	RNF6	0.128085	0.998741	13	1.02738		ENSG00000176700	SCAND2P	0.0861856	0.713928	15	1.04596
ENSG00000217801		0.0549535	0.455428	1	1.21363		ENSG00000113460	BRIX1	0.128325	0.998741	5	-1.03952		ENSG00000111644	ACRBP	0.0862132	0.713928	12	-1.10505
ENSG00000260787		0.0549864	0.455428	15	1.32255		ENSG00000162419	GMEB1	0.12835	0.998741	1	-1.0277		ENSG00000117984	CTSD	0.0862731	0.713928	11	-1.0536
ENSG00000020426	MNAT1	0.0550528	0.455428	14	-1.07892		ENSG00000224040	HMGN1P4	0.128378	0.998741	1	-1.1601		ENSG00000124257	NEURL2	0.0863161	0.713928	20	-1.15691
ENSG00000178252	WDR6	0.0550841	0.455428	3	1.05758		ENSG00000024862	CCDC28A	0.12845	0.998741	6	-1.02491		ENSG00000203697	CAPN8	0.0863164	0.713928	1	-1.17733
ENSG00000167232	ZNF91	0.0550898	0.455428	19	1.05181		ENSG00000119906	FAM178A	0.128517	0.998741	10	1.02541		ENSG00000153066	TXNDC11	0.0863332	0.713928	16	1.04601
ENSG00000067141	NEO1	0.0551075	0.455428	15	-1.11967		ENSG00000162783	IER5	0.12853	0.998741	1	1.04094		ENSG00000177947	ODF3	0.0863741	0.713928	11	1.18175
ENSG00000165555	NOXRED1	0.055129	0.455428	14	1.16749		ENSG00000260359		0.128635	0.998741	15	-1.05635		ENSG00000186812	ZNF397	0.08643	0.713958	18	1.04534
ENSG00000071894	CPSF1	0.055189	0.455546	8	1.07703		ENSG00000121067	SPOP	0.128889	0.998741	17	-1.02591		ENSG00000170298	LGALS9B	0.0865	0.713958	17	-1.23418
ENSG00000176102	CSTF3	0.0552017	0.455546	11	1.04292		ENSG00000204632	HLA-G	0.128899	0.998741	6	-1.16968		ENSG00000004864	SLC25A13	0.0865154	0.713958	7	1.0463
ENSG00000131507	NDFIP1	0.0553409	0.456453	5	-1.05341		ENSG00000011566	MAP4K3	0.128955	0.998741	2	1.03704		ENSG00000181666	HKR1	0.0866256	0.714309	19	1.05509
ENSG00000168517	HEXIM2	0.0553773	0.456511	17	1.11336		ENSG00000180747		0.129041	0.998741	16	1.11328		ENSG00000174669	SLC29A2	0.0866497	0.714309	11	1.08635
ENSG00000179915	NRXN1	0.0554601	0.456536	2	-1.1567		ENSG00000235927	NEXN-AS1	0.129158	0.998741	1	1.16674		ENSG00000213928	IRF9	0.0868541	0.715615	14	1.1144
ENSG00000184307	ZDHHC23	0.0554807	0.456536	3	1.11329		ENSG00000230107		0.129175	0.998741	22	-1.17622		ENSG00000235552	RPL6P27	0.0869503	0.716029	18	-1.05873
ENSG00000155903	RASA2	0.0554964	0.456536	3	1.0415		ENSG00000131969	ABHD12B	0.129191	0.998741	14	-1.10128		ENSG00000185156	MFSD6L	0.0871074	0.716943	17	1.14878
ENSG00000187566	NHLRC1	0.0555097	0.456536	6	-1.14571		ENSG00000213654	GPSM3	0.129268	0.998741	6	-1.02237		ENSG00000196323	ZBTB44	0.0872927	0.718088	11	-1.03402
ENSG00000176909	MAMSTR	0.0555832	0.456536	19	1.1955		ENSG00000138172	CALHM2	0.129308	0.998741	10	1.05321		ENSG00000206559	ZCWPW2	0.0874062	0.718587	3	-1.14735
ENSG00000007923	DNAJC11	0.0555883	0.456536	1	1.0494		ENSG00000102575	ACP5	0.129351	0.998741	19	1.08763		ENSG00000181788	SIAH2	0.0874456	0.718587	3	-1.08896
ENSG00000162601	MYSM1	0.0555945	0.456536	1	1.06171		ENSG00000236977	ANKRD44-IT1	0.129371	0.998741	2	-1.16844		ENSG00000175155	YPEL2	0.0875782	0.719296	17	1.04441
ENSG00000164845	FAM86FP	0.055615	0.456536	12	1.24687		ENSG00000096060	FKBP5	0.129426	0.998741	6	1.08861		ENSG00000146826	C7orf43	0.0876687	0.71966	7	1.0495
ENSG00000152382	TADA1	0.0556825	0.456849	1	-1.04518		ENSG00000048649	RSF1	0.129611	0.998741	11	-1.02059		ENSG00000260091		0.0877426	0.719887	4	1.19757
ENSG00000211934	IGHV1-2	0.0558007	0.457461	14	1.41368		ENSG00000157869	RAB28	0.129633	0.998741	4	-1.02625		ENSG00000008516	MMP25	0.0878965	0.720661	16	-1.07763
ENSG00000138286	FAM149B1	0.0558158	0.457461	10	1.04519		ENSG00000076242	MLH1	0.129657	0.998741	3	1.02886		ENSG00000108551	RASD1	0.0881239	0.720661	17	-1.22053
ENSG00000187650	VMAC	0.0558457	0.457464	19	1.08767		ENSG00000120697	ALG5	0.129674	0.998741	13	1.03431		ENSG00000176928	GCNT4	0.0881265	0.720661	5	1.09895
ENSG00000247373		0.0558959	0.457496	12	1.2173		ENSG00000131037	EPS8L1	0.129722	0.998741	19	-1.1071		ENSG00000103544	C16orf62	0.0881498	0.720661	16	-1.03206
ENSG00000173207	CKS1B	0.0559084	0.457496	1	1.09223		ENSG00000110931	CAMKK2	0.129944	0.998741	12	1.03396		ENSG00000263766		0.0881671	0.720661	17	1.14568
ENSG00000231989	PPP1R2P3	0.0560241	0.458203	5	1.18742		ENSG00000069956	MAPK6	0.129949	0.998741	15	1.02808		ENSG00000135387	CAPRIN1	0.0881725	0.720661	11	-1.01832
ENSG00000250479	CHCHD10	0.0561092	0.458657	22	-1.07643		ENSG00000118705	RPN2	0.129967	0.998741	20	1.03484		ENSG00000250687		0.0881868	0.720661	5	-1.20637
ENSG00000141524	TMC6	0.0561574	0.45881	17	1.04806		ENSG00000263812	LINC00908	0.129996	0.998741	18	1.15285		ENSG00000163251	FZD5	0.0882139	0.720661	2	-1.12774
ENSG00000177303	CASKIN2	0.0563666	0.460066	17	1.14566		ENSG00000146109	ABT1	0.130027	0.998741	6	-1.02595		ENSG00000180329	CCDC43	0.088315	0.720661	17	-1.04305
ENSG00000120925	RNF170	0.0563757	0.460066	8	1.04324		ENSG00000108349	CASC3	0.130041	0.998741	17	-1.03232		ENSG00000117691	NENF	0.0883324	0.720661	1	-1.06484
ENSG00000145741	BTF3	0.0563998	0.460066	5	-1.06773		ENSG00000130948	HSD17B3	0.130099	0.998741	9	-1.17411		ENSG00000103852	TTC23	0.0883819	0.720661	15	-1.12101
ENSG00000157036	EXOG	0.0564682	0.460315	3	1.06775		ENSG00000234589		0.130273	0.998741	12	-1.15978		ENSG00000159904	ZNF890P	0.0884456	0.720661	7	-1.24525
ENSG00000213799	ZNF845	0.0564894	0.460315	19	1.05824		ENSG00000270028		0.130276	0.998741	12	-1.17696		ENSG00000128487	SPECC1	0.0885483	0.720661	17	-1.05884
ENSG00000149257	SERPINH1	0.0565714	0.460375	11	-1.07871		ENSG00000254288		0.130315	0.998741	8	-1.14862		ENSG00000129244	ATP1B2	0.0886552	0.720661	17	-1.18256
ENSG00000127989	MTERF	0.0566449	0.460375	7	-1.0428		ENSG00000269343	ZNF587B	0.130368	0.998741	19	1.04842		ENSG00000127989	MTERF	0.0886828	0.720661	7	-1.03467
ENSG00000112033	PPARD	0.0566548	0.460375	6	-1.04898		ENSG00000232742	RHOQP2	0.130413	0.998741	2	-1.07366		ENSG00000152117		0.0886995	0.720661	2	1.05937
ENSG00000184428	TOP1MT	0.0566602	0.460375	8	-1.09366		ENSG00000164867	NOS3	0.130515	0.998741	7	-1.10981		ENSG00000244754	N4BP2L2	0.0887298	0.720661	13	1.04474
ENSG00000149658	YTHDF1	0.0567121	0.460375	20	-1.03009		ENSG00000236008		0.130579	0.998741	2	-1.10956		ENSG00000106018	VIPR2	0.0887409	0.720661	7	-1.15986
ENSG00000145075	CCDC39	0.0567404	0.460375	3	1.12937		ENSG00000129250	KIF1C	0.13065	0.998741	17	-1.03225		ENSG00000124216	SNAI1	0.0887905	0.720661	20	-1.16923
ENSG00000242299		0.0567758	0.460375	3	-1.12536		ENSG00000100592	DAAM1	0.130654	0.998741	14	-1.04455		ENSG00000100162	CENPM	0.088802	0.720661	22	1.16281
ENSG00000224950		0.0567872	0.460375	1	1.18295		ENSG00000236859	NIFK-AS1	0.130709	0.998741	2	-1.04285		ENSG00000170949	ZNF160	0.0888467	0.720661	19	1.03926
ENSG00000137575	SDCBP	0.0567979	0.460375	8	-1.03956		ENSG00000116514	RNF19B	0.130736	0.998741	1	-1.03204		ENSG00000100353	EIF3D	0.0888555	0.720661	22	-1.03706
ENSG00000175756	AURKAIP1	0.0568364	0.460375	1	-1.03747		ENSG00000139684	ESD	0.130867	0.998741	13	-1.03335		ENSG00000236449		0.088907	0.720702	2	-1.10759
ENSG00000112425	EPM2A	0.0568607	0.460375	6	-1.07534		ENSG00000168374	ARF4	0.130869	0.998741	3	1.02158		ENSG00000145075	CCDC39	0.0889686	0.720826	3	1.10221
ENSG00000071909	MYO3B	0.0568875	0.460375	2	1.2381		ENSG00000156869	FRRS1	0.13091	0.998741	1	-1.08157		ENSG00000237491		0.0891285	0.721746	1	1.11935
ENSG00000131931	THAP1	0.0569048	0.460375	8	-1.03824		ENSG00000204516	MICB	0.130963	0.998741	6	1.05224		ENSG00000183111	ARHGEF37	0.0892305	0.721898	5	-1.16189
ENSG00000088808	PPP1R13B	0.0569109	0.460375	14	-1.06325		ENSG00000204611	ZNF616	0.130992	0.998741	19	-1.0397		ENSG00000196110	ZNF699	0.0892421	0.721898	19	1.08067
ENSG00000145050	MANF	0.0570807	0.461127	3	1.07129		ENSG00000129933	MAU2	0.131104	0.998741	19	1.0224		ENSG00000169442	CD52	0.0892883	0.721898	1	1.06478
ENSG00000163297	ANTXR2	0.0571475	0.461127	4	-1.04424		ENSG00000138448	ITGAV	0.131128	0.998741	2	1.03909		ENSG00000165934	CPSF2	0.0893782	0.721898	14	1.03138
ENSG00000048405	ZNF800	0.0571498	0.461127	7	1.03825		ENSG00000172765	TMCC1	0.131211	0.998741	3	-1.04648		ENSG00000196943	NOP9	0.089429	0.721898	14	1.05488
ENSG00000160588	MPZL3	0.0571641	0.461127	11	-1.07904		ENSG00000111671	SPSB2	0.131338	0.998741	12	-1.08307		ENSG00000214087	ARL16	0.0894429	0.721898	17	1.07479
ENSG00000175105	ZNF654	0.0571996	0.461127	3	1.05363		ENSG00000137727	ARHGAP20	0.13136	0.998741	11	-1.21087		ENSG00000118503	TNFAIP3	0.0894878	0.721898	6	1.0579
ENSG00000254941		0.0572123	0.461127	11	-1.2276		ENSG00000154845	PPP4R1	0.131467	0.998741	18	-1.03965		ENSG00000250654		0.0895523	0.721898	12	-1.14673
ENSG00000139636	LMBR1L	0.0572391	0.461127	12	1.04405		ENSG00000078124	ACER3	0.131498	0.998741	11	-1.03678		ENSG00000238121	LINC00426	0.0895647	0.721898	13	1.07549
ENSG00000177311	ZBTB38	0.0572578	0.461127	3	1.06144		ENSG00000244119	PDCL3P4	0.131534	0.998741	3	1.14787		ENSG00000077238	IL4R	0.0897778	0.723241	16	1.10025
ENSG00000068024	HDAC4	0.0572706	0.461127	2	-1.0485		ENSG00000138688	KIAA1109	0.131578	0.998741	4	1.04766		ENSG00000095015	MAP3K1	0.0899041	0.723884	5	1.03714
ENSG00000130595	TNNT3	0.0574759	0.462541	11	1.21039		ENSG00000172046	USP19	0.131591	0.998741	3	1.01989		ENSG00000011009	LYPLA2	0.0900031	0.724307	1	-1.02522
ENSG00000088448	ANKRD10	0.0576415	0.463572	13	1.05789		ENSG00000105698	USF2	0.131649	0.998741	19	1.02788		ENSG00000152484	USP12	0.090085	0.724431	13	-1.05617
ENSG00000230896		0.0577111	0.463572	1	-1.15774		ENSG00000138678	AGPAT9	0.131658	0.998741	4	-1.04897		ENSG00000166881	TMEM194A	0.0901849	0.724431	12	1.05886
ENSG00000082898	XPO1	0.0577384	0.463572	2	1.04065		ENSG00000141140	MYO19	0.131739	0.998741	17	1.04435		ENSG00000256263	DDX11L8	0.0901974	0.724431	12	-1.30506
ENSG00000103145	HCFC1R1	0.0578185	0.463572	16	-1.07086		ENSG00000245008		0.131764	0.998741	11	-1.15734		ENSG00000211640	IGLV6-57	0.0902427	0.724431	22	1.30255
ENSG00000033170	FUT8	0.0578256	0.463572	14	1.07585		ENSG00000167693	NXN	0.131947	0.998741	17	-1.09869		ENSG00000119411	BSPRY	0.0902513	0.724431	9	-1.16546
ENSG00000188811	NHLRC3	0.0578348	0.463572	13	1.04495		ENSG00000173457	PPP1R14B	0.131965	0.998741	11	-1.04287		ENSG00000130813	C19orf66	0.0903267	0.724662	19	1.06604
ENSG00000113615	SEC24A	0.0578617	0.463572	5	1.04443		ENSG00000261088		0.131999	0.998741	16	-1.06705		ENSG00000139826	ABHD13	0.0906454	0.725285	13	1.02676
ENSG00000158156	XKR8	0.0578689	0.463572	1	-1.05556		ENSG00000118363	SPCS2	0.132237	0.998741	11	1.03798		ENSG00000225648	SBDSP1	0.0906757	0.725285	7	1.04743
ENSG00000160321	ZNF208	0.0578721	0.463572	19	1.19257		ENSG00000122966	CIT	0.132264	0.998741	12	1.08856		ENSG00000139117	CPNE8	0.0907235	0.725285	12	-1.0497
ENSG00000225940		0.0580564	0.464559	5	-1.24706		ENSG00000160199	PKNOX1	0.132265	0.998741	21	-1.03774		ENSG00000128908	INO80	0.0908476	0.725285	15	1.02771
ENSG00000224631		0.0580594	0.464559	16	-1.06967		ENSG00000167863	ATP5H	0.132357	0.998741	17	-1.03128		ENSG00000257743		0.0908754	0.725285	7	1.16558
ENSG00000033178	UBA6	0.0580849	0.464559	4	1.03787		ENSG00000182827	ACBD3	0.132389	0.998741	1	1.03612		ENSG00000214456	PLIN5	0.0909266	0.725285	19	1.09751
ENSG00000119522	DENND1A	0.0582108	0.465165	9	-1.05673		ENSG00000134057	CCNB1	0.132457	0.998741	5	1.09378		ENSG00000157350	ST3GAL2	0.0910406	0.725285	16	1.04254
ENSG00000123191	ATP7B	0.0582203	0.465165	13	1.15573		ENSG00000266916		0.132647	0.998741	19	1.17176		ENSG00000188690	UROS	0.0911261	0.725285	10	-1.05128
ENSG00000141985	SH3GL1	0.0583098	0.465518	19	-1.03386		ENSG00000167491	GATAD2A	0.13267	0.998741	19	-1.02384		ENSG00000235328		0.0913288	0.725285	22	-1.21559
ENSG00000104341	LAPTM4B	0.0583404	0.465518	8	-1.12753		ENSG00000116786	PLEKHM2	0.132757	0.998741	1	-1.02509		ENSG00000269680		0.0913552	0.725285	19	1.18798
ENSG00000124608	AARS2	0.0583543	0.465518	6	1.05169		ENSG00000021300	PLEKHB1	0.13284	0.998741	11	-1.07238		ENSG00000214706	IFRD2	0.0913991	0.725285	3	-1.04034
ENSG00000004777	ARHGAP33	0.0584812	0.465692	19	1.1071		ENSG00000211806	TRAV25	0.132997	0.998741	14	1.14792		ENSG00000269800	PLEKHA3P1	0.0914492	0.725285	19	1.16162
ENSG00000100105	PATZ1	0.0585065	0.465692	22	-1.04189		ENSG00000099308	MAST3	0.133101	0.998741	19	-1.05439		ENSG00000104979	C19orf53	0.091489	0.725285	19	-1.03171
ENSG00000114120	SLC25A36	0.0585161	0.465692	3	1.03836		ENSG00000109381	ELF2	0.133137	0.998741	4	-1.02589		ENSG00000138018	EPT1	0.0915137	0.725285	2	1.03657
ENSG00000120306	CYSTM1	0.0585251	0.465692	5	-1.10377		ENSG00000175416	CLTB	0.133242	0.998741	5	1.03216		ENSG00000170802	FOXN2	0.0915143	0.725285	2	1.03613
ENSG00000247134		0.058577	0.465692	8	-1.13434		ENSG00000149639	SOGA1	0.133331	0.998741	20	-1.05335		ENSG00000141068	KSR1	0.0915163	0.725285	17	1.06197
ENSG00000182383	RPL27AP5	0.0585907	0.465692	5	-1.21011		ENSG00000197121	PGAP1	0.133359	0.998741	2	1.08905		ENSG00000225783	MIAT	0.0915781	0.725285	22	1.17059
ENSG00000231025		0.058601	0.465692	10	-1.07286		ENSG00000243015	RN7SL737P	0.133689	0.998741	12	-1.13687		ENSG00000132635	PCED1A	0.0915877	0.725285	20	1.06454
ENSG00000122591	FAM126A	0.0586154	0.465692	7	1.05183		ENSG00000076248	UNG	0.133737	0.998741	12	1.04995		ENSG00000103932	RPAP1	0.0916262	0.725285	15	-1.04147
ENSG00000109084	TMEM97	0.058666	0.465856	17	1.1106		ENSG00000136541	ERMN	0.13385	0.998741	2	1.10487		ENSG00000211893	IGHG2	0.0916344	0.725285	14	1.30907
ENSG00000257800	FNBP1P1	0.0587416	0.466218	2	1.2001		ENSG00000145604	SKP2	0.133947	0.998741	5	1.03591		ENSG00000131778	CHD1L	0.0916996	0.725285	1	1.03522
ENSG00000259250		0.0587904	0.466262	15	-1.11164		ENSG00000116906	GNPAT	0.133997	0.998741	1	1.02064		ENSG00000196663	TECPR2	0.091779	0.725285	14	1.06888
ENSG00000002822	MAD1L1	0.058807	0.466262	7	-1.08387		ENSG00000164199	GPR98	0.134173	0.998741	5	-1.14362		ENSG00000251333	RTN3P1	0.0918142	0.725285	4	-1.17397
ENSG00000110514	MADD	0.0589188	0.466697	11	1.03686		ENSG00000138231	DBR1	0.134191	0.998741	3	-1.02903		ENSG00000144802	NFKBIZ	0.0918143	0.725285	3	1.05879
ENSG00000235847	LDHAP7	0.0589637	0.466697	2	-1.20406		ENSG00000198939	ZFP2	0.134196	0.998741	5	-1.10829		ENSG00000244716		0.0918255	0.725285	1	-1.1198
ENSG00000171490	RSL1D1	0.0589751	0.466697	16	-1.04832		ENSG00000264247	LINC00909	0.134198	0.998741	18	1.04147		ENSG00000130684	ZNF337	0.0919233	0.725285	20	1.11729
ENSG00000034713	GABARAPL2	0.0589819	0.466697	16	-1.05683		ENSG00000204178	TMEM57	0.134395	0.998741	1	-1.02841		ENSG00000162241	SLC25A45	0.0919683	0.725285	11	1.04731
ENSG00000181036	FCRL6	0.0590582	0.466866	1	1.20518		ENSG00000100784	RPS6KA5	0.134591	0.998741	14	-1.04486		ENSG00000211713	TRBV6-4	0.0919777	0.725285	7	-1.25046
ENSG00000225632		0.0590819	0.466866	1	-1.23825		ENSG00000211728	TRBV5-6	0.1346	0.998741	7	1.11552		ENSG00000164649	CDCA7L	0.0920509	0.725285	7	1.11541
ENSG00000237489	LINC00959	0.0590931	0.466866	10	-1.10554		ENSG00000137073	UBAP2	0.134708	0.998741	9	-1.03663		ENSG00000154217	PITPNC1	0.0920915	0.725285	17	-1.04298
ENSG00000128915	NARG2	0.0591487	0.467045	15	-1.05065		ENSG00000197258	EIF4BP6	0.134766	0.998741	7	-1.06839		ENSG00000086232	EIF2AK1	0.0921627	0.725285	7	-1.07837
ENSG00000170456	DENND5B	0.0591758	0.467045	12	1.18082		ENSG00000130529	TRPM4	0.134828	0.998741	19	-1.12566		ENSG00000179914	ITLN1	0.0922222	0.725285	1	-1.24947
ENSG00000197136	PCNXL3	0.0592451	0.467047	11	1.03094		ENSG00000257275		0.13483	0.998741	14	1.24377		ENSG00000228839		0.0922472	0.725285	22	-1.17703
ENSG00000137441	FGFBP2	0.0592607	0.467047	4	1.21658		ENSG00000164512	ANKRD55	0.134898	0.998741	5	-1.10744		ENSG00000090989	EXOC1	0.0922738	0.725285	4	1.02625
ENSG00000108840	HDAC5	0.0592661	0.467047	17	-1.05208		ENSG00000066697	MSANTD3	0.134903	0.998741	9	1.06753		ENSG00000172403	SYNPO2	0.0922776	0.725285	4	1.12898
ENSG00000175489	LRRC25	0.0593121	0.467173	19	-1.06189		ENSG00000221990	C5orf55	0.134959	0.998741	5	1.12443		ENSG00000104375	STK3	0.0922947	0.725285	8	-1.06905
ENSG00000178429	RPS3AP5	0.0594074	0.467521	10	-1.14647		ENSG00000141644	MBD1	0.135011	0.998741	18	1.0197		ENSG00000128881	TTBK2	0.0923238	0.725285	15	1.07049
ENSG00000236308		0.0594437	0.467521	10	1.20288		ENSG00000080345	RIF1	0.13505	0.998741	2	1.03426		ENSG00000168404	MLKL	0.0923846	0.725285	16	1.05092
ENSG00000183250	C21orf67	0.0595319	0.467521	21	1.11295		ENSG00000130255	RPL36	0.135157	0.998741	19	1.07929		ENSG00000256667	KLRAP1	0.0923927	0.725285	12	1.19008
ENSG00000249936	RAC1P2	0.0595839	0.467521	4	-1.12172		ENSG00000248242		0.135247	0.998741	4	1.16463		ENSG00000255306		0.0924189	0.725285	11	1.17594
ENSG00000128973	CLN6	0.0596004	0.467521	15	-1.12241		ENSG00000243199		0.135282	0.998741	4	-1.09098		ENSG00000227671	MIR3916	0.0924412	0.725285	1	1.08555
ENSG00000189308	LIN54	0.0596131	0.467521	4	-1.04101		ENSG00000246705	H2AFJ	0.135318	0.998741	12	-1.05942		ENSG00000159069	FBXW5	0.0924596	0.725285	9	1.02863
ENSG00000205060	SLC35B4	0.059615	0.467521	7	1.0382		ENSG00000143793	C1orf35	0.135359	0.998741	1	-1.04559		ENSG00000080371	RAB21	0.0924714	0.725285	12	-1.03027
ENSG00000126243	LRFN3	0.059622	0.467521	19	-1.09601		ENSG00000241015	TPM3P9	0.135475	0.998741	19	-1.0978		ENSG00000242472	IGHJ5	0.092546	0.725285	14	1.21824
ENSG00000115756	HPCAL1	0.0596267	0.467521	2	-1.05142		ENSG00000186026	ZNF284	0.135744	0.998741	19	-1.07876		ENSG00000185875	THNSL1	0.092573	0.725285	10	-1.06511
ENSG00000123870	ZNF137P	0.0597324	0.467731	19	1.11843		ENSG00000182580	EPHB3	0.135756	0.998741	3	-1.13107		ENSG00000136478	TEX2	0.0926667	0.725285	17	-1.03804
ENSG00000073711	PPP2R3A	0.0597551	0.467731	3	-1.12878		ENSG00000204977	TRIM13	0.135842	0.998741	13	1.04277		ENSG00000130770	ATPIF1	0.0926996	0.725285	1	1.04111
ENSG00000133962	CATSPERB	0.0597759	0.467731	14	-1.16242		ENSG00000151715	TMEM45B	0.135858	0.998741	11	-1.12		ENSG00000158477	CD1A	0.0927253	0.725285	1	-1.11328
ENSG00000139354	GAS2L3	0.0598034	0.467731	12	-1.12808		ENSG00000120686	UFM1	0.136047	0.998741	13	1.02572		ENSG00000163875	MEAF6	0.0927296	0.725285	1	-1.03358
ENSG00000105479	CCDC114	0.0598037	0.467731	19	1.16861		ENSG00000156136	DCK	0.13608	0.998741	4	1.03544		ENSG00000121350	PYROXD1	0.0927343	0.725285	12	1.05682
ENSG00000224186	C5orf66	0.0598643	0.467853	5	1.18826		ENSG00000232811		0.136148	0.998741	1	1.10599		ENSG00000137171	KLC4	0.0928539	0.725544	6	1.03686
ENSG00000267654		0.0598794	0.467853	18	1.25505		ENSG00000184163	FAM132A	0.136158	0.998741	1	1.15273		ENSG00000114450	GNB4	0.0930007	0.725544	3	1.08008
ENSG00000105983	LMBR1	0.0599827	0.468334	7	-1.03725		ENSG00000004799	PDK4	0.136193	0.998741	7	1.07429		ENSG00000175505	CLCF1	0.0930233	0.725544	11	1.08772
ENSG00000187862	TTC24	0.0600011	0.468334	1	1.19473		ENSG00000238164		0.136203	0.998741	1	1.07197		ENSG00000240288	GHRLOS	0.09303	0.725544	3	-1.16471
ENSG00000145649	GZMA	0.0601028	0.468543	5	1.15863		ENSG00000153162	BMP6	0.136216	0.998741	6	1.09762		ENSG00000215440	NPEPL1	0.0930757	0.725544	20	1.07397
ENSG00000055917	PUM2	0.0601111	0.468543	2	1.02864		ENSG00000152601	MBNL1	0.136474	0.998741	3	1.02721		ENSG00000118523	CTGF	0.0930864	0.725544	6	-1.23849
ENSG00000030110	BAK1	0.0601183	0.468543	6	1.08394		ENSG00000132485	ZRANB2	0.136531	0.998741	1	1.05115		ENSG00000211953	IGHV3-30	0.0931357	0.725544	14	1.26074
ENSG00000171840	NINJ2	0.0602648	0.46945	12	-1.10911		ENSG00000144736	SHQ1	0.13657	0.998741	3	-1.03506		ENSG00000067057	PFKP	0.093182	0.725544	10	1.05382
[truncated: 13,566 more rows]
